# Supplementary material for: A pipeline to create predictive functional networks: application to the tumor progression of hepatocellular carcinoma
Source: BMC Bioinformatics. 2020 Jan 14;21:18. doi: 10.1186/s12859-019-3316-1 (PMC6958715; doi:10.1186/s12859-019-3316-1)
Supplement: Supplementary file 2 — Additional file 2 Input data and results of the application of our pipeline regarding hepatocellular carcinoma progression. This archive contains input and output data related to hepatocellular carcinoma agressiveness that were used in this work to illustrate the benefits of our pipeline. The input data consists of differentially expressed genes (in CSV format) and the KEGG graph extraction (in SIF format). The output data consists in a Cytoscape session to explore the graph and the computational prediction results along with dynamic plots of the results (volcano plots, precision and stability studies, in HTML format). [file 12859_2019_3316_MOESM2_ESM.zip]

Archive with 15 entries (12 files):
- additional-file-2/
- additional-file-2/diffexp_filtered.csv
- __MACOSX/
- __MACOSX/additional-file-2/
- __MACOSX/additional-file-2/._diffexp_filtered.csv
- additional-file-2/boxplot-recovery-rate.html
- additional-file-2/volcano1-all-genes.html
- additional-file-2/volcano2-predictions.html
- __MACOSX/additional-file-2/._volcano2-predictions.html
- additional-file-2/graph.sif
- __MACOSX/additional-file-2/._graph.sif
- additional-file-2/graph.cys
- __MACOSX/additional-file-2/._graph.cys
- additional-file-2/diffexp_full.csv
- additional-file-2/plot-stability.html
