# Supplementary material for: A pipeline to create predictive functional networks: application to the tumor progression of hepatocellular carcinoma
Source: BMC Bioinformatics. 2020 Jan 14;21:18. doi: 10.1186/s12859-019-3316-1 (PMC6958715; doi:10.1186/s12859-019-3316-1)
Supplement: Supplementary file 2 — Additional file 2 Input data and results of the application of our pipeline regarding hepatocellular carcinoma progression. This archive contains input and output data related to hepatocellular carcinoma agressiveness that were used in this work to illustrate the benefits of our pipeline. The input data consists of differentially expressed genes (in CSV format) and the KEGG graph extraction (in SIF format). The output data consists in a Cytoscape session to explore the graph and the computational prediction results along with dynamic plots of the results (volcano plots, precision and stability studies, in HTML format). [file 12859_2019_3316_MOESM2_ESM.zip › additional-file-2/graph.sif]

LEF1_prot	1	MMP7_gen
TCF7_prot	1	MMP7_gen
TCF7L1_prot	1	MMP7_gen
TCF7L2_prot	1	MMP7_gen
NFKB2::RELB	1	CCL21_gen
ESR1::NCOA1	1	KRT19_gen
NCOA2::ESR1	1	KRT19_gen
ESR2::NCOA3	1	KRT19_gen
NCOA2::ESR2	1	KRT19_gen
ESR1::NCOA3	1	KRT19_gen
ESR2::NCOA1	1	KRT19_gen
VDR_prot	1	SLC34A2_gen
SMAD2_prot	1	COL1A1_gen
SMAD3_prot	1	COL1A1_gen
SMAD2_prot	1	COL3A1_gen
SMAD3_prot	1	COL3A1_gen
NFKB2::RELB	1	CCL19_gen
NR3C2_prot	1	FXYD2_gen
SMAD2_prot	1	COL1A2_gen
SMAD3_prot	1	COL1A2_gen
GLI3_prot	1	HHIP_gen
NFKB1_prot	1	MMP2_gen
RELA_prot	1	MMP2_gen
WWTR1::TEAD3	1	GLI2_gen
YAP1::TEAD2	1	GLI2_gen
YAP1::TEAD3	1	GLI2_gen
WWTR1::TEAD4	1	GLI2_gen
YAP1::TEAD4	1	GLI2_gen
YAP1::TEAD1	1	GLI2_gen
WWTR1::TEAD1	1	GLI2_gen
WWTR1::TEAD2	1	GLI2_gen
SMAD9_prot	1	ID4_gen
SMAD5_prot	1	ID4_gen
SMAD1_prot	1	ID4_gen
PPARG::RXRA	1	SCD5_gen
PPARG::RXRG	1	SCD5_gen
PPARG::RXRB	1	SCD5_gen
PPARA::RXRA	1	SCD5_gen
PPARA::RXRB	1	SCD5_gen
SREBF1_prot	1	SCD5_gen
PPARA::RXRG	1	SCD5_gen
THRB_prot	1	PLN_gen
THRA_prot	1	PLN_gen
VDR_prot	1	TRPV6_gen
THRB_prot	1	WNT4_gen
THRA_prot	1	WNT4_gen
CREBBP::HIF1A::ARNT	1	TIMP1_gen
EP300::HIF1A::ARNT	1	TIMP1_gen
NFKB1_prot	1	PTPN13_gen
RELA_prot	1	PTPN13_gen
NFKB2::RELB	1	CXCL12_gen
ARNTL::CLOCK	1	BHLHE41_gen
ARNTL::NPAS2	1	BHLHE41_gen
FOXO4_prot	1	IL7R_gen
FOXO3_prot	1	IL7R_gen
FOXO6_prot	1	IL7R_gen
FOXO1_prot	1	IL7R_gen
NFATC4_prot	1	EGR2_gen
NFATC2_prot	1	EGR2_gen
NFATC1_prot	1	EGR2_gen
NFATC3_prot	1	EGR2_gen
CREBBP::HIF1A::ARNT	1	TEK_gen
EP300::HIF1A::ARNT	1	TEK_gen
IRF5_prot	1	IL6_gen
JUN_prot	1	IL6_gen
NFKB1::RELA	1	IL6_gen
NFKB1::BCL3	-1	IL6_gen
JUND_prot	1	IL6_gen
FOSB_prot	1	IL6_gen
NFKB1_prot	1	IL6_gen
FOSL1_prot	1	IL6_gen
FOS_prot	1	IL6_gen
RELA_prot	1	IL6_gen
NFATC4_prot	1	PTGS2_gen
NFATC2_prot	1	PTGS2_gen
NFKB1::RELA	1	PTGS2_gen
MAPK1_prot	1	PTGS2_gen
MAPK7_prot	1	PTGS2_gen
MAPK3_prot	1	PTGS2_gen
NFATC1_prot	1	PTGS2_gen
NFATC3_prot	1	PTGS2_gen
EIF4EBP2_prot	1	CRYAB_gen
FOXO3_prot	1	CRYAB_gen
ESR1::NCOA1	1	TGFA_gen
NCOA2::ESR1	1	TGFA_gen
ESR2::NCOA3	1	TGFA_gen
NCOA2::ESR2	1	TGFA_gen
ESR1::NCOA3	1	TGFA_gen
ESR2::NCOA1	1	TGFA_gen
NFATC1_prot	1	F2R_gen
HIF1A_prot	1	PFKP_gen
NFKB1::BCL3	1	CCL22_gen
THRA_prot	1	NOTCH3_gen
WWTR1_prot	1	FGF1_gen
YAP1_prot	1	FGF1_gen
PPARG::RXRA	1	OLR1_gen
PPARG::RXRG	1	OLR1_gen
PPARG::RXRB	1	OLR1_gen
MAPK1_prot	1	JAG1_gen
MAPK3_prot	1	JAG1_gen
CREBBP::HIF1A::ARNT	1	PFKFB3_gen
EP300::HIF1A::ARNT	1	PFKFB3_gen
JUNB_prot	1	CTSK_gen
JUN_prot	1	CTSK_gen
JUND_prot	1	CTSK_gen
FOSB_prot	1	CTSK_gen
FOSL2_prot	1	CTSK_gen
FOSL1_prot	1	CTSK_gen
CREB1_prot	1	CTSK_gen
FOS_prot	1	CTSK_gen
NFATC1_prot	1	CTSK_gen
SMAD2_prot	1	COL4A2_gen
SMAD3_prot	1	COL4A2_gen
SMAD2_prot	1	COL4A3_gen
SMAD3_prot	1	COL4A3_gen
NFATC4_prot	1	EGR3_gen
NFATC2_prot	1	EGR3_gen
NFATC1_prot	1	EGR3_gen
NFATC3_prot	1	EGR3_gen
TP53_prot	1	PMAIP1_gen
TP53_prot	1	SHISA5_gen
TP53_prot	1	CCNG1_gen
SREBF1_prot	1	ACACA_gen
PPARA::RXRA	1	DBI_gen
PPARA::RXRB	1	DBI_gen
PPARA::RXRG	1	DBI_gen
PPARG::RXRA	1	NR1H3_gen
PPARG::RXRG	1	NR1H3_gen
PPARG::RXRB	1	NR1H3_gen
PPARA::RXRA	1	NR1H3_gen
PPARA::RXRB	1	NR1H3_gen
PPARA::RXRG	1	NR1H3_gen
FOXO3_prot	1	GALT_gen
PPARA::RXRA	1	ACAA1_gen
PPARA::RXRB	1	ACAA1_gen
PPARA::RXRG	1	ACAA1_gen
EIF4EBP2_prot	1	SOD1_gen
FOXO3_prot	1	SOD1_gen
FOXA2_prot	1	CAT_gen
FOXO4_prot	1	CAT_gen
FOXO3_prot	1	CAT_gen
FOXO6_prot	1	CAT_gen
FOXO1_prot	1	CAT_gen
E2F1_prot	1	BNIP3_gen
FOXO4_prot	1	BNIP3_gen
HIF1A_prot	1	BNIP3_gen
FOXO3_prot	1	BNIP3_gen
FOXO6_prot	1	BNIP3_gen
FOXO1_prot	1	BNIP3_gen
RELA_prot	-1	BNIP3_gen
JUND::NACA	1	BGLAP_gen
SREBF1_prot	1	FASN_gen
PPARG::RXRA	1	ACSL5_gen
PPARG::RXRG	1	ACSL5_gen
PPARG::RXRB	1	ACSL5_gen
PPARA::RXRA	1	ACSL5_gen
PPARA::RXRB	1	ACSL5_gen
PPARA::RXRG	1	ACSL5_gen
SMAD2_prot	1	RORC_gen
SMAD4_prot	1	RORC_gen
GATA3_prot	-1	RORC_gen
RUNX1_prot	1	RORC_gen
ARNTL::CLOCK	1	RORC_gen
ARNTL::NPAS2	1	RORC_gen
SMAD3_prot	1	RORC_gen
STAT3_prot	1	RORC_gen
PPARG::RXRA	1	PLIN5_gen
PPARG::RXRG	1	PLIN5_gen
PPARG::RXRB	1	PLIN5_gen
PPARG::RXRA	1	CD36_gen
PPARG::RXRG	1	CD36_gen
PPARG::RXRB	1	CD36_gen
TP53_prot	1	TP73_gen
PPARA::RXRA	1	ACOX2_gen
PPARD::RXRB	1	ACOX2_gen
PPARD::RXRG	1	ACOX2_gen
PPARA::RXRB	1	ACOX2_gen
PPARA::RXRG	1	ACOX2_gen
PPARD::RXRA	1	ACOX2_gen
NR0B2_prot	-1	SLCO1A2_gen
CREB1_prot	1	REN_gen
CREBBP::HIF1A::ARNT	1	TF_gen
EP300::HIF1A::ARNT	1	TF_gen
PPARA::RXRA	1	APOA2_gen
PPARA::RXRB	1	APOA2_gen
PPARA::RXRG	1	APOA2_gen
SMAD4_prot	1	LEF1_prot
NLK_prot	-1	LEF1_prot
CTBP2_prot	-1	LEF1_prot
SOX17_prot	-1	LEF1_prot
CTBP1_prot	-1	LEF1_prot
CTNNB1_prot	1	LEF1_prot
LEF1_gen	1	LEF1_prot
TCF7_gen	1	TCF7_prot
SMAD4_prot	1	TCF7_prot
NLK_prot	-1	TCF7_prot
CTBP2_prot	-1	TCF7_prot
SOX17_prot	-1	TCF7_prot
CTBP1_prot	-1	TCF7_prot
CTNNB1_prot	1	TCF7_prot
SMAD4_prot	1	TCF7L1_prot
TCF7L1_gen	1	TCF7L1_prot
NLK_prot	-1	TCF7L1_prot
CTBP2_prot	-1	TCF7L1_prot
SOX17_prot	-1	TCF7L1_prot
CTBP1_prot	-1	TCF7L1_prot
CTNNB1_prot	1	TCF7L1_prot
SMAD4_prot	1	TCF7L2_prot
NLK_prot	-1	TCF7L2_prot
CTBP2_prot	-1	TCF7L2_prot
TCF7L2_gen	1	TCF7L2_prot
SOX17_prot	-1	TCF7L2_prot
CTBP1_prot	-1	TCF7L2_prot
CTNNB1_prot	1	TCF7L2_prot
NFKB2_prot	1	NFKB2::RELB
RELB_prot	1	NFKB2::RELB
NCOA1_prot	1	ESR1::NCOA1
ESR1_prot	1	ESR1::NCOA1
ESR1_prot	1	NCOA2::ESR1
NCOA2_prot	1	NCOA2::ESR1
ESR2_prot	1	ESR2::NCOA3
NCOA3_prot	1	ESR2::NCOA3
ESR2_prot	1	NCOA2::ESR2
NCOA2_prot	1	NCOA2::ESR2
ESR1_prot	1	ESR1::NCOA3
NCOA3_prot	1	ESR1::NCOA3
NCOA1_prot	1	ESR2::NCOA1
ESR2_prot	1	ESR2::NCOA1
VDR_gen	1	VDR_prot
SMAD2_gen	1	SMAD2_prot
YAP1::SMAD7	-1	SMAD2_prot
TGFBR2_prot	1	SMAD2_prot
SMAD4_prot	1	SMAD2_prot
SMAD7_prot	-1	SMAD2_prot
SKP1::CUL1::RBX1	-1	SMAD2_prot
ACVR1B_prot	1	SMAD2_prot
TGFBR1_prot	1	SMAD2_prot
ACVR2B_prot	1	SMAD2_prot
ACVR2A_prot	1	SMAD2_prot
TGFBR1::TGFBR2	1	SMAD2_prot
SMAD6_prot	-1	SMAD2_prot
ACVR1C_prot	1	SMAD2_prot
YAP1::SMAD7	-1	SMAD3_prot
TGFBR2_prot	1	SMAD3_prot
SMAD4_prot	1	SMAD3_prot
SMAD7_prot	-1	SMAD3_prot
SKP1::CUL1::RBX1	-1	SMAD3_prot
ACVR1B_prot	1	SMAD3_prot
TGFBR1_prot	1	SMAD3_prot
ACVR2B_prot	1	SMAD3_prot
ACVR2A_prot	1	SMAD3_prot
TGFBR1::TGFBR2	1	SMAD3_prot
SMAD6_prot	-1	SMAD3_prot
ACVR1C_prot	1	SMAD3_prot
SMAD3_gen	1	SMAD3_prot
NR3C2_gen	1	NR3C2_prot
ARRB2_prot	1	GLI3_prot
KIF3A_prot	1	GLI3_prot
GLI3_gen	1	GLI3_prot
ARRB1_prot	1	GLI3_prot
ROCK2_prot	1	NFKB1_prot
CHUK::IKBKB::IKBKG	1	NFKB1_prot
TBK1_prot	1	NFKB1_prot
MAP3K8_prot	-1	NFKB1_prot
NFKB1_gen	1	NFKB1_prot
IKBKB_prot	1	NFKB1_prot
ROCK1_prot	1	NFKB1_prot
NLRP12_prot	-1	NFKB1_prot
SIRT1_prot	-1	NFKB1_prot
CHUK_prot	1	NFKB1_prot
IKBKG_prot	1	NFKB1_prot
NFKBIB_prot	1	NFKB1_prot
ROCK2_prot	1	RELA_prot
TBK1_prot	1	RELA_prot
IKBKB_prot	1	RELA_prot
ROCK1_prot	1	RELA_prot
NLRP12_prot	-1	RELA_prot
SIRT1_prot	-1	RELA_prot
CHUK_prot	1	RELA_prot
IKBKG_prot	1	RELA_prot
RELA_gen	1	RELA_prot
RAF1_prot	1	RELA_prot
NFKBIB_prot	1	RELA_prot
TEAD3_prot	1	WWTR1::TEAD3
WWTR1_prot	1	WWTR1::TEAD3
TEAD2_prot	1	YAP1::TEAD2
YAP1_prot	1	YAP1::TEAD2
TEAD3_prot	1	YAP1::TEAD3
YAP1_prot	1	YAP1::TEAD3
WWTR1_prot	1	WWTR1::TEAD4
TEAD4_prot	1	WWTR1::TEAD4
TEAD4_prot	1	YAP1::TEAD4
YAP1_prot	1	YAP1::TEAD4
TEAD1_prot	1	YAP1::TEAD1
YAP1_prot	1	YAP1::TEAD1
WWTR1_prot	1	WWTR1::TEAD1
TEAD1_prot	1	WWTR1::TEAD1
TEAD2_prot	1	WWTR1::TEAD2
WWTR1_prot	1	WWTR1::TEAD2
BMPR1A_prot	1	SMAD9_prot
SMAD7_prot	-1	SMAD9_prot
ACVR1_prot	1	SMAD9_prot
SMAD9_gen	1	SMAD9_prot
BMPR2_prot	1	SMAD9_prot
SMAD6_prot	-1	SMAD9_prot
BMPR1B_prot	1	SMAD9_prot
BMPR1A_prot	1	SMAD5_prot
SMAD5_gen	1	SMAD5_prot
SMAD7_prot	-1	SMAD5_prot
ACVR1_prot	1	SMAD5_prot
BMPR2_prot	1	SMAD5_prot
SMAD6_prot	-1	SMAD5_prot
BMPR1B_prot	1	SMAD5_prot
BMPR1A_prot	1	SMAD1_prot
SMAD2_prot	1	SMAD1_prot
SMAD7_prot	-1	SMAD1_prot
ACVR1_prot	1	SMAD1_prot
SMAD1_gen	1	SMAD1_prot
BMPR2_prot	1	SMAD1_prot
SMAD6_prot	-1	SMAD1_prot
SMAD3_prot	1	SMAD1_prot
BMPR1B_prot	1	SMAD1_prot
RXRA_prot	1	PPARG::RXRA
PPARG_prot	1	PPARG::RXRA
RXRG_prot	1	PPARG::RXRG
PPARG_prot	1	PPARG::RXRG
RXRB_prot	1	PPARG::RXRB
PPARG_prot	1	PPARG::RXRB
PPARA_prot	1	PPARA::RXRA
RXRA_prot	1	PPARA::RXRA
PPARA_prot	1	PPARA::RXRB
RXRB_prot	1	PPARA::RXRB
SREBF1_gen	1	SREBF1_prot
PPARA_prot	1	PPARA::RXRG
RXRG_prot	1	PPARA::RXRG
MAPK1_prot	1	THRB_prot
THRB_gen	1	THRB_prot
MAPK3_prot	1	THRB_prot
PIK3CA_prot	1	THRA_prot
PIK3CD_prot	1	THRA_prot
PIK3R3_prot	1	THRA_prot
PIK3CB_prot	1	THRA_prot
THRA_gen	1	THRA_prot
PIK3R1_prot	1	THRA_prot
PIK3R2_prot	1	THRA_prot
CREBBP_prot	1	CREBBP::HIF1A::ARNT
HIF1A_prot	1	CREBBP::HIF1A::ARNT
ARNT_prot	1	CREBBP::HIF1A::ARNT
HIF1A_prot	1	EP300::HIF1A::ARNT
EP300_prot	1	EP300::HIF1A::ARNT
ARNT_prot	1	EP300::HIF1A::ARNT
TPTEP2-CSNK1E::CRY2::PER2	-1	ARNTL::CLOCK
CRY2::CSNK1D::PER2	-1	ARNTL::CLOCK
CRY1::CSNK1D::PER2	-1	ARNTL::CLOCK
TPTEP2-CSNK1E::CRY1::PER2	-1	ARNTL::CLOCK
CRY2::CSNK1E::PER2	-1	ARNTL::CLOCK
CLOCK_prot	1	ARNTL::CLOCK
ARNTL_prot	1	ARNTL::CLOCK
CRY1::CSNK1E::PER2	-1	ARNTL::CLOCK
NPAS2_prot	1	ARNTL::NPAS2
TPTEP2-CSNK1E::CRY2::PER2	-1	ARNTL::NPAS2
CRY2::CSNK1D::PER2	-1	ARNTL::NPAS2
CRY1::CSNK1D::PER2	-1	ARNTL::NPAS2
TPTEP2-CSNK1E::CRY1::PER2	-1	ARNTL::NPAS2
CRY2::CSNK1E::PER2	-1	ARNTL::NPAS2
ARNTL_prot	1	ARNTL::NPAS2
CRY1::CSNK1E::PER2	-1	ARNTL::NPAS2
PRKAG1_prot	1	FOXO4_prot
MAPK10_prot	1	FOXO4_prot
AKT2_prot	-1	FOXO4_prot
MAPK8_prot	1	FOXO4_prot
PRKAB2_prot	1	FOXO4_prot
MAPK14_prot	1	FOXO4_prot
TPTEP2-CSNK1E_prot	1	FOXO4_prot
CSNK1E_prot	1	FOXO4_prot
MAPK1_prot	-1	FOXO4_prot
C8orf44-SGK3_prot	-1	FOXO4_prot
PRKAA1_prot	1	FOXO4_prot
FOXO4_gen	1	FOXO4_prot
IKBKB_prot	-1	FOXO4_prot
STK4_prot	1	FOXO4_prot
AKT3_prot	-1	FOXO4_prot
SGK3_prot	-1	FOXO4_prot
NLK_prot	-1	FOXO4_prot
PRKAB1_prot	1	FOXO4_prot
CHUK_prot	-1	FOXO4_prot
CDK2_prot	-1	FOXO4_prot
STK11_prot	1	FOXO4_prot
MAPK13_prot	1	FOXO4_prot
USP7_prot	-1	FOXO4_prot
PRKAA2_prot	1	FOXO4_prot
MAPK11_prot	1	FOXO4_prot
SGK2_prot	-1	FOXO4_prot
PRKAG2_prot	1	FOXO4_prot
MAPK12_prot	1	FOXO4_prot
SGK1_prot	-1	FOXO4_prot
SETD7_prot	-1	FOXO4_prot
MAPK9_prot	1	FOXO4_prot
AKT1_prot	-1	FOXO4_prot
MAPK3_prot	-1	FOXO4_prot
STAT3_prot	1	FOXO4_prot
PRMT1_prot	1	FOXO4_prot
PRKAG1_prot	1	FOXO3_prot
YWHAE_prot	-1	FOXO3_prot
MAPK10_prot	1	FOXO3_prot
AKT2_prot	-1	FOXO3_prot
MAPK8_prot	1	FOXO3_prot
PRKAB2_prot	1	FOXO3_prot
MAPK14_prot	1	FOXO3_prot
TPTEP2-CSNK1E_prot	1	FOXO3_prot
YWHAG_prot	-1	FOXO3_prot
YWHAB_prot	-1	FOXO3_prot
CSNK1E_prot	1	FOXO3_prot
MAPK1_prot	-1	FOXO3_prot
C8orf44-SGK3_prot	-1	FOXO3_prot
PRKAA1_prot	1	FOXO3_prot
PRKACA_prot	-1	FOXO3_prot
IKBKB_prot	-1	FOXO3_prot
STK4_prot	1	FOXO3_prot
AKT3_prot	-1	FOXO3_prot
SGK3_prot	-1	FOXO3_prot
NLK_prot	-1	FOXO3_prot
PRKAB1_prot	1	FOXO3_prot
CHUK_prot	-1	FOXO3_prot
YWHAZ_prot	-1	FOXO3_prot
CDK2_prot	-1	FOXO3_prot
FOXO3_gen	1	FOXO3_prot
STK11_prot	1	FOXO3_prot
MAPK13_prot	1	FOXO3_prot
YWHAH_prot	-1	FOXO3_prot
USP7_prot	-1	FOXO3_prot
PRKAA2_prot	1	FOXO3_prot
MAPK11_prot	1	FOXO3_prot
SGK2_prot	-1	FOXO3_prot
PRKAG2_prot	1	FOXO3_prot
MAPK12_prot	1	FOXO3_prot
SGK1_prot	-1	FOXO3_prot
SETD7_prot	-1	FOXO3_prot
MAPK9_prot	1	FOXO3_prot
PRKACB_prot	-1	FOXO3_prot
YWHAQ_prot	-1	FOXO3_prot
AKT1_prot	-1	FOXO3_prot
MAPK3_prot	-1	FOXO3_prot
STAT3_prot	1	FOXO3_prot
PRMT1_prot	1	FOXO3_prot
PRKAG1_prot	1	FOXO6_prot
MAPK10_prot	1	FOXO6_prot
AKT2_prot	-1	FOXO6_prot
MAPK8_prot	1	FOXO6_prot
PRKAB2_prot	1	FOXO6_prot
MAPK14_prot	1	FOXO6_prot
TPTEP2-CSNK1E_prot	1	FOXO6_prot
CSNK1E_prot	1	FOXO6_prot
MAPK1_prot	-1	FOXO6_prot
C8orf44-SGK3_prot	-1	FOXO6_prot
PRKAA1_prot	1	FOXO6_prot
IKBKB_prot	-1	FOXO6_prot
STK4_prot	1	FOXO6_prot
AKT3_prot	-1	FOXO6_prot
FOXO6_gen	1	FOXO6_prot
SGK3_prot	-1	FOXO6_prot
NLK_prot	-1	FOXO6_prot
PRKAB1_prot	1	FOXO6_prot
CHUK_prot	-1	FOXO6_prot
CDK2_prot	-1	FOXO6_prot
STK11_prot	1	FOXO6_prot
MAPK13_prot	1	FOXO6_prot
USP7_prot	-1	FOXO6_prot
PRKAA2_prot	1	FOXO6_prot
MAPK11_prot	1	FOXO6_prot
SGK2_prot	-1	FOXO6_prot
PRKAG2_prot	1	FOXO6_prot
MAPK12_prot	1	FOXO6_prot
SGK1_prot	-1	FOXO6_prot
SETD7_prot	-1	FOXO6_prot
MAPK9_prot	1	FOXO6_prot
AKT1_prot	-1	FOXO6_prot
MAPK3_prot	-1	FOXO6_prot
STAT3_prot	1	FOXO6_prot
PRMT1_prot	1	FOXO6_prot
PRKAG1_prot	1	FOXO1_prot
FOXO1_gen	1	FOXO1_prot
MAPK10_prot	1	FOXO1_prot
AKT2_prot	-1	FOXO1_prot
MAPK8_prot	1	FOXO1_prot
PRKAB2_prot	1	FOXO1_prot
MAPK14_prot	1	FOXO1_prot
TPTEP2-CSNK1E_prot	1	FOXO1_prot
CSNK1E_prot	1	FOXO1_prot
MAPK1_prot	-1	FOXO1_prot
C8orf44-SGK3_prot	-1	FOXO1_prot
PRKAA1_prot	1	FOXO1_prot
PRKACA_prot	-1	FOXO1_prot
IKBKB_prot	-1	FOXO1_prot
STK4_prot	1	FOXO1_prot
AKT3_prot	-1	FOXO1_prot
SIRT1_prot	1	FOXO1_prot
SGK3_prot	-1	FOXO1_prot
NLK_prot	-1	FOXO1_prot
PRKAB1_prot	1	FOXO1_prot
CHUK_prot	-1	FOXO1_prot
CDK2_prot	-1	FOXO1_prot
STK11_prot	1	FOXO1_prot
MAPK13_prot	1	FOXO1_prot
USP7_prot	-1	FOXO1_prot
PRKAA2_prot	1	FOXO1_prot
MAPK11_prot	1	FOXO1_prot
SGK2_prot	-1	FOXO1_prot
PRKAG2_prot	1	FOXO1_prot
MAPK12_prot	1	FOXO1_prot
SGK1_prot	-1	FOXO1_prot
SETD7_prot	-1	FOXO1_prot
MAPK9_prot	1	FOXO1_prot
PRKACB_prot	-1	FOXO1_prot
AKT1_prot	-1	FOXO1_prot
MAPK3_prot	-1	FOXO1_prot
STAT3_prot	1	FOXO1_prot
PRMT1_prot	1	FOXO1_prot
NFATC4_gen	1	NFATC4_prot
PPP3CA_prot	1	NFATC4_prot
PPP3R1_prot	1	NFATC4_prot
PPP3CB_prot	1	NFATC4_prot
PPP3CC_prot	1	NFATC4_prot
PPP3CA_prot	1	NFATC2_prot
GSK3B_prot	-1	NFATC2_prot
PPP3R1_prot	1	NFATC2_prot
NFATC2_gen	1	NFATC2_prot
PPP3CB_prot	1	NFATC2_prot
PPP3CC_prot	1	NFATC2_prot
MAPK10_prot	-1	NFATC1_prot
MAPK8_prot	-1	NFATC1_prot
PPP3CA_prot	1	NFATC1_prot
PRKACA_prot	-1	NFATC1_prot
GSK3B_prot	-1	NFATC1_prot
PPP3R1_prot	1	NFATC1_prot
PPP3CB_prot	1	NFATC1_prot
PPP3CC_prot	1	NFATC1_prot
NFATC1_gen	1	NFATC1_prot
MAPK9_prot	-1	NFATC1_prot
PRKACB_prot	-1	NFATC1_prot
MAPK10_prot	-1	NFATC3_prot
MAPK8_prot	-1	NFATC3_prot
PPP3CA_prot	1	NFATC3_prot
GSK3B_prot	-1	NFATC3_prot
PPP3R1_prot	1	NFATC3_prot
PPP3CB_prot	1	NFATC3_prot
NFATC3_gen	1	NFATC3_prot
PPP3CC_prot	1	NFATC3_prot
MAPK9_prot	-1	NFATC3_prot
TRAF6_prot	1	IRF5_prot
IRF5_gen	1	IRF5_prot
MAPK10_prot	1	JUN_prot
MAPK8_prot	1	JUN_prot
MAPK14_prot	1	JUN_prot
MAPK1_prot	1	JUN_prot
MAPK13_prot	1	JUN_prot
MAPK11_prot	1	JUN_prot
MAPK12_prot	1	JUN_prot
JUN_gen	1	JUN_prot
MAPK9_prot	1	JUN_prot
MAPK3_prot	1	JUN_prot
NFKB1_prot	1	NFKB1::RELA
NOTCH3_prot	1	NFKB1::RELA
RELA_prot	1	NFKB1::RELA
NFKB1_prot	1	NFKB1::BCL3
BCL3_prot	1	NFKB1::BCL3
MAPK10_prot	1	JUND_prot
MAPK8_prot	1	JUND_prot
MAPK14_prot	1	JUND_prot
MAPK13_prot	1	JUND_prot
MAPK11_prot	1	JUND_prot
JUND_gen	1	JUND_prot
MAPK12_prot	1	JUND_prot
MAPK9_prot	1	JUND_prot
MAPK10_prot	1	FOSB_prot
MAPK8_prot	1	FOSB_prot
MAPK14_prot	1	FOSB_prot
MAPK13_prot	1	FOSB_prot
MAPK11_prot	1	FOSB_prot
MAPK12_prot	1	FOSB_prot
FOSB_gen	1	FOSB_prot
MAPK9_prot	1	FOSB_prot
MAPK10_prot	1	FOSL1_prot
MAPK8_prot	1	FOSL1_prot
MAPK14_prot	1	FOSL1_prot
FOSL1_gen	1	FOSL1_prot
MAPK13_prot	1	FOSL1_prot
MAPK11_prot	1	FOSL1_prot
MAPK12_prot	1	FOSL1_prot
MAPK9_prot	1	FOSL1_prot
MAPK10_prot	1	FOS_prot
MAPK8_prot	1	FOS_prot
MAPK14_prot	1	FOS_prot
MAPK1_prot	1	FOS_prot
PRKCA_prot	1	FOS_prot
PRKCB_prot	1	FOS_prot
MAPK13_prot	1	FOS_prot
FOS_gen	1	FOS_prot
MAPK11_prot	1	FOS_prot
MAPK12_prot	1	FOS_prot
MAPK9_prot	1	FOS_prot
MAPK3_prot	1	FOS_prot
DUSP9_prot	-1	MAPK1_prot
NRAS_prot	1	MAPK1_prot
DUSP4_prot	-1	MAPK1_prot
MAP2K1_prot	1	MAPK1_prot
GNG10_prot	1	MAPK1_prot
DUSP2_prot	-1	MAPK1_prot
GNB4_prot	1	MAPK1_prot
AKT2_prot	1	MAPK1_prot
GNB2_prot	1	MAPK1_prot
DUSP7_prot	-1	MAPK1_prot
PTK2_prot	1	MAPK1_prot
MAPK14_prot	1	MAPK1_prot
PPP2CB_prot	-1	MAPK1_prot
GNB3_prot	1	MAPK1_prot
PRKCA_prot	1	MAPK1_prot
GNG11_prot	1	MAPK1_prot
DUSP5_prot	-1	MAPK1_prot
PRKCD_prot	1	MAPK1_prot
PRKACA_prot	1	MAPK1_prot
PTPRR_prot	-1	MAPK1_prot
GNAI2_prot	1	MAPK1_prot
AKT3_prot	1	MAPK1_prot
MAPK1_gen	1	MAPK1_prot
GNAI3_prot	1	MAPK1_prot
GNG5_prot	1	MAPK1_prot
GNG7_prot	1	MAPK1_prot
PTPN7_prot	-1	MAPK1_prot
GNB1_prot	1	MAPK1_prot
GNGT2_prot	1	MAPK1_prot
KRAS_prot	1	MAPK1_prot
GNAO1_prot	1	MAPK1_prot
MAP3K7_prot	1	MAPK1_prot
GNG2_prot	1	MAPK1_prot
DUSP3_prot	-1	MAPK1_prot
DUSP6_prot	-1	MAPK1_prot
PPP2R1A_prot	-1	MAPK1_prot
GNB5_prot	1	MAPK1_prot
HRAS_prot	1	MAPK1_prot
GNG12_prot	1	MAPK1_prot
MAPK13_prot	1	MAPK1_prot
DUSP1_prot	-1	MAPK1_prot
MAPK11_prot	1	MAPK1_prot
DUSP8_prot	-1	MAPK1_prot
PRKCZ_prot	1	MAPK1_prot
MALT1::CARD9::BCL10	1	MAPK1_prot
MAPK12_prot	1	MAPK1_prot
GNG3_prot	1	MAPK1_prot
MAP2K2_prot	1	MAPK1_prot
DUSP10_prot	-1	MAPK1_prot
PRKACB_prot	1	MAPK1_prot
PPP2CA_prot	-1	MAPK1_prot
GNAI1_prot	1	MAPK1_prot
AKT1_prot	1	MAPK1_prot
DUSP16_prot	-1	MAPK1_prot
GNG4_prot	1	MAPK1_prot
PPP2R1B_prot	-1	MAPK1_prot
MAPK7_gen	1	MAPK7_prot
MAP2K5_prot	1	MAPK7_prot
DUSP9_prot	-1	MAPK3_prot
NRAS_prot	1	MAPK3_prot
DUSP4_prot	-1	MAPK3_prot
MAP2K1_prot	1	MAPK3_prot
GNG10_prot	1	MAPK3_prot
DUSP2_prot	-1	MAPK3_prot
MAPK3_gen	1	MAPK3_prot
GNB4_prot	1	MAPK3_prot
AKT2_prot	1	MAPK3_prot
GNB2_prot	1	MAPK3_prot
DUSP7_prot	-1	MAPK3_prot
PTK2_prot	1	MAPK3_prot
MAPK14_prot	1	MAPK3_prot
PPP2CB_prot	-1	MAPK3_prot
GNB3_prot	1	MAPK3_prot
PRKCA_prot	1	MAPK3_prot
GNG11_prot	1	MAPK3_prot
DUSP5_prot	-1	MAPK3_prot
PRKCD_prot	1	MAPK3_prot
PRKACA_prot	1	MAPK3_prot
PTPRR_prot	-1	MAPK3_prot
GNAI2_prot	1	MAPK3_prot
AKT3_prot	1	MAPK3_prot
GNAI3_prot	1	MAPK3_prot
GNG5_prot	1	MAPK3_prot
GNG7_prot	1	MAPK3_prot
PTPN7_prot	-1	MAPK3_prot
GNB1_prot	1	MAPK3_prot
GNGT2_prot	1	MAPK3_prot
KRAS_prot	1	MAPK3_prot
GNAO1_prot	1	MAPK3_prot
MAP3K7_prot	1	MAPK3_prot
GNG2_prot	1	MAPK3_prot
DUSP3_prot	-1	MAPK3_prot
DUSP6_prot	-1	MAPK3_prot
PPP2R1A_prot	-1	MAPK3_prot
GNB5_prot	1	MAPK3_prot
HRAS_prot	1	MAPK3_prot
GNG12_prot	1	MAPK3_prot
MAPK13_prot	1	MAPK3_prot
DUSP1_prot	-1	MAPK3_prot
MAPK11_prot	1	MAPK3_prot
DUSP8_prot	-1	MAPK3_prot
PRKCZ_prot	1	MAPK3_prot
MALT1::CARD9::BCL10	1	MAPK3_prot
MAPK12_prot	1	MAPK3_prot
GNG3_prot	1	MAPK3_prot
MAP2K2_prot	1	MAPK3_prot
DUSP10_prot	-1	MAPK3_prot
PRKACB_prot	1	MAPK3_prot
PPP2CA_prot	-1	MAPK3_prot
GNAI1_prot	1	MAPK3_prot
AKT1_prot	1	MAPK3_prot
DUSP16_prot	-1	MAPK3_prot
GNG4_prot	1	MAPK3_prot
PPP2R1B_prot	-1	MAPK3_prot
MTOR_prot	-1	EIF4EBP2_prot
RPTOR_prot	-1	EIF4EBP2_prot
EIF4EBP2_gen	1	EIF4EBP2_prot
HIF1A_gen	1	HIF1A_prot
ELOC::ELOB::VHL::RBX1	-1	HIF1A_prot
EGLN1_prot	1	HIF1A_prot
EGLN2_prot	1	HIF1A_prot
EGLN3_prot	1	HIF1A_prot
PPP2R2B_prot	1	WWTR1_prot
LATS1_prot	-1	WWTR1_prot
TPTEP2-CSNK1E_prot	-1	WWTR1_prot
PPP2CB_prot	1	WWTR1_prot
CSNK1E_prot	-1	WWTR1_prot
WWTR1_gen	1	WWTR1_prot
PPP1CA::TP53BP2	1	WWTR1_prot
PPP2R2D_prot	1	WWTR1_prot
PPP2R1A_prot	1	WWTR1_prot
BTRC_prot	-1	WWTR1_prot
PPP2R2C_prot	1	WWTR1_prot
CSNK1D_prot	-1	WWTR1_prot
PPP1CB::TP53BP2	1	WWTR1_prot
LATS2_prot	-1	WWTR1_prot
FBXW11_prot	-1	WWTR1_prot
PPP1CC::TP53BP2	1	WWTR1_prot
PPP2CA_prot	1	WWTR1_prot
PPP2R2A_prot	1	WWTR1_prot
PPP2R1B_prot	1	WWTR1_prot
YAP1_gen	1	YAP1_prot
PPP2R2B_prot	1	YAP1_prot
LATS1_prot	-1	YAP1_prot
TPTEP2-CSNK1E_prot	-1	YAP1_prot
PPP2CB_prot	1	YAP1_prot
CSNK1E_prot	-1	YAP1_prot
PPP1CA::TP53BP2	1	YAP1_prot
PPP2R2D_prot	1	YAP1_prot
PPP2R1A_prot	1	YAP1_prot
BTRC_prot	-1	YAP1_prot
PPP2R2C_prot	1	YAP1_prot
CSNK1D_prot	-1	YAP1_prot
PPP1CB::TP53BP2	1	YAP1_prot
LATS2_prot	-1	YAP1_prot
FBXW11_prot	-1	YAP1_prot
PPP1CC::TP53BP2	1	YAP1_prot
PPP2CA_prot	1	YAP1_prot
PPP2R2A_prot	1	YAP1_prot
PPP2R1B_prot	1	YAP1_prot
MAPK10_prot	1	JUNB_prot
MAPK8_prot	1	JUNB_prot
MAPK14_prot	1	JUNB_prot
JUNB_gen	1	JUNB_prot
MAPK13_prot	1	JUNB_prot
MAPK11_prot	1	JUNB_prot
MAPK12_prot	1	JUNB_prot
MAPK9_prot	1	JUNB_prot
MAPK10_prot	1	FOSL2_prot
MAPK8_prot	1	FOSL2_prot
MAPK14_prot	1	FOSL2_prot
FOSL2_gen	1	FOSL2_prot
MAPK13_prot	1	FOSL2_prot
MAPK11_prot	1	FOSL2_prot
MAPK12_prot	1	FOSL2_prot
MAPK9_prot	1	FOSL2_prot
RPS6KA4_prot	1	CREB1_prot
AKT2_prot	1	CREB1_prot
PPP1CC_prot	-1	CREB1_prot
MAPK1_prot	1	CREB1_prot
PRKCA_prot	1	CREB1_prot
PRKACA_prot	1	CREB1_prot
CAMK4_prot	1	CREB1_prot
PPP1CB_prot	-1	CREB1_prot
AKT3_prot	1	CREB1_prot
PRKG1_prot	1	CREB1_prot
PPP1CA_prot	-1	CREB1_prot
PRKCB_prot	1	CREB1_prot
CREM_prot	-1	CREB1_prot
CREB1_gen	1	CREB1_prot
CIITA_prot	1	CREB1_prot
RPS6KA5_prot	1	CREB1_prot
PRKACB_prot	1	CREB1_prot
AKT1_prot	1	CREB1_prot
MAPK3_prot	1	CREB1_prot
TP53_gen	1	TP53_prot
ATM_prot	1	TP53_prot
MAPK10_prot	1	TP53_prot
MAPK8_prot	1	TP53_prot
MAPK14_prot	1	TP53_prot
MAPK1_prot	1	TP53_prot
PRKDC_prot	1	TP53_prot
CREBBP_prot	1	TP53_prot
MDM4_prot	-1	TP53_prot
HIPK4_prot	1	TP53_prot
SIRT1_prot	-1	TP53_prot
ATR_prot	1	TP53_prot
TP73_prot	-1	TP53_prot
CHEK1_prot	1	TP53_prot
CHEK2_prot	1	TP53_prot
MDM2_prot	-1	TP53_prot
MAPK13_prot	1	TP53_prot
HIPK2_prot	1	TP53_prot
MAPK11_prot	1	TP53_prot
HIPK3_prot	1	TP53_prot
HIPK1_prot	1	TP53_prot
MAPK12_prot	1	TP53_prot
MAPK9_prot	1	TP53_prot
EP300_prot	1	TP53_prot
MAPK3_prot	1	TP53_prot
RPS6KB2_prot	-1	FOXA2_prot
FOXA2_gen	1	FOXA2_prot
RPS6KB1_prot	-1	FOXA2_prot
E2F1_gen	1	E2F1_prot
RBL1_prot	-1	E2F1_prot
RB1_prot	-1	E2F1_prot
CDK2::CCNA2	-1	E2F1_prot
RBL2_prot	-1	E2F1_prot
JUND_prot	1	JUND::NACA
NACA_prot	1	JUND::NACA
TGFBR2_prot	1	SMAD4_prot
SMAD2_prot	1	SMAD4_prot
SMAD9_prot	1	SMAD4_prot
SMAD4_gen	1	SMAD4_prot
TGFBR1_prot	1	SMAD4_prot
SMAD5_prot	1	SMAD4_prot
SMAD3_prot	1	SMAD4_prot
SMAD1_prot	1	SMAD4_prot
GATA3_gen	1	GATA3_prot
RUNX1_gen	1	RUNX1_prot
TBX21_prot	-1	RUNX1_prot
IL21R_prot	1	STAT3_prot
SOCS1_prot	-1	STAT3_prot
JAK1_prot	1	STAT3_prot
SOCS3_prot	-1	STAT3_prot
SOCS2_prot	-1	STAT3_prot
STAT3_gen	1	STAT3_prot
SOCS4_prot	-1	STAT3_prot
JAK3_prot	1	STAT3_prot
CISH_prot	-1	STAT3_prot
SOCS6_prot	-1	STAT3_prot
JAK2_prot	1	STAT3_prot
IL6R_prot	1	STAT3_prot
IL12RB1_prot	1	STAT3_prot
IL2RG_prot	1	STAT3_prot
IL6ST_prot	1	STAT3_prot
SOCS5_prot	-1	STAT3_prot
SOCS7_prot	-1	STAT3_prot
TYK2_prot	1	STAT3_prot
RXRB_prot	1	PPARD::RXRB
PPARD_prot	1	PPARD::RXRB
PPARD_prot	1	PPARD::RXRG
RXRG_prot	1	PPARD::RXRG
PPARD_prot	1	PPARD::RXRA
RXRA_prot	1	PPARD::RXRA
NR0B2_gen	1	NR0B2_prot
MAP3K7_prot	1	NLK_prot
NLK_gen	1	NLK_prot
CTBP2_gen	1	CTBP2_prot
SOX17_gen	1	SOX17_prot
CTBP1_gen	1	CTBP1_prot
CTNNB1_gen	1	CTNNB1_prot
FER_prot	-1	CTNNB1_prot
PTPN1_prot	1	CTNNB1_prot
IQGAP1_prot	-1	CTNNB1_prot
CSNK2A1_prot	1	CTNNB1_prot
MET_prot	-1	CTNNB1_prot
GSK3B_prot	-1	CTNNB1_prot
ERBB2_prot	-1	CTNNB1_prot
CTNNBIP1_prot	-1	CTNNB1_prot
EGFR_prot	-1	CTNNB1_prot
ACP1_prot	1	CTNNB1_prot
CSNK2A2_prot	1	CTNNB1_prot
PTPRF_prot	1	CTNNB1_prot
PSEN1_prot	1	CTNNB1_prot
PTPRB_prot	1	CTNNB1_prot
SRC_prot	-1	CTNNB1_prot
IGF1R_prot	-1	CTNNB1_prot
FYN_prot	-1	CTNNB1_prot
CHD8_prot	-1	CTNNB1_prot
CSNK2A3_prot	1	CTNNB1_prot
CSNK2B_prot	1	CTNNB1_prot
KRIT1_prot	1	CTNNB1_prot
CTNNB1_prot	1	CTNNB1_prot
PTPRM_prot	1	CTNNB1_prot
CHUK_prot	1	NFKB2_prot
NFKB2_gen	1	NFKB2_prot
CHUK_prot	1	RELB_prot
RELB_gen	1	RELB_prot
NCOA1_gen	1	NCOA1_prot
MAPK1_prot	1	ESR1_prot
ESR1_gen	1	ESR1_prot
MAPK3_prot	1	ESR1_prot
NCOA2_gen	1	NCOA2_prot
ESR2_gen	1	ESR2_prot
MAPK1_prot	1	ESR2_prot
MAPK3_prot	1	ESR2_prot
NCOA3_gen	1	NCOA3_prot
SMAD7_prot	1	YAP1::SMAD7
YAP1_prot	1	YAP1::SMAD7
TGFB1_prot	1	TGFBR2_prot
YAP1::SMAD7	-1	TGFBR2_prot
TGFBR2_gen	1	TGFBR2_prot
TGFB3_prot	1	TGFBR2_prot
TGFB2_prot	1	TGFBR2_prot
SMAD7_gen	1	SMAD7_prot
SKP1_prot	1	SKP1::CUL1::RBX1
RBX1_prot	1	SKP1::CUL1::RBX1
CUL1_prot	1	SKP1::CUL1::RBX1
INHBC_prot	1	ACVR1B_prot
INHBB_prot	1	ACVR1B_prot
INHBA_prot	1	ACVR1B_prot
NODAL_prot	1	ACVR1B_prot
INHBE_prot	1	ACVR1B_prot
BAMBI_prot	-1	ACVR1B_prot
ACVR1B_gen	1	ACVR1B_prot
TGFB1_prot	1	TGFBR1_prot
YAP1::SMAD7	-1	TGFBR1_prot
TGFBR1_gen	1	TGFBR1_prot
APLNR_prot	-1	TGFBR1_prot
TGFB3_prot	1	TGFBR1_prot
BAMBI_prot	-1	TGFBR1_prot
TGFB2_prot	1	TGFBR1_prot
INHBC_prot	1	ACVR2B_prot
INHBB_prot	1	ACVR2B_prot
INHBA_prot	1	ACVR2B_prot
NODAL_prot	1	ACVR2B_prot
ACVR2B_gen	1	ACVR2B_prot
INHBE_prot	1	ACVR2B_prot
INHBC_prot	1	ACVR2A_prot
INHBB_prot	1	ACVR2A_prot
INHBA_prot	1	ACVR2A_prot
NODAL_prot	1	ACVR2A_prot
ACVR2A_gen	1	ACVR2A_prot
INHBE_prot	1	ACVR2A_prot
TGFB1_prot	1	TGFBR1::TGFBR2
SMURF2_prot	-1	TGFBR1::TGFBR2
SMURF1_prot	-1	TGFBR1::TGFBR2
TGFBR2_prot	1	TGFBR1::TGFBR2
TGFBR1_prot	1	TGFBR1::TGFBR2
SMAD6_gen	1	SMAD6_prot
INHBC_prot	1	ACVR1C_prot
INHBB_prot	1	ACVR1C_prot
INHBA_prot	1	ACVR1C_prot
NODAL_prot	1	ACVR1C_prot
ACVR1C_gen	1	ACVR1C_prot
INHBE_prot	1	ACVR1C_prot
ARRB2_gen	1	ARRB2_prot
PTH1R_prot	1	ARRB2_prot
KIF3A_gen	1	KIF3A_prot
PTH1R_prot	1	ARRB1_prot
ARRB1_gen	1	ARRB1_prot
MAPK1_prot	-1	ROCK2_prot
ROCK2_gen	1	ROCK2_prot
MAPK3_prot	-1	ROCK2_prot
RHOA_prot	1	ROCK2_prot
BTK_prot	1	CHUK::IKBKB::IKBKG
IKBKB_prot	1	CHUK::IKBKB::IKBKG
CHUK_prot	1	CHUK::IKBKB::IKBKG
IKBKG_prot	1	CHUK::IKBKB::IKBKG
MAP3K14_prot	1	CHUK::IKBKB::IKBKG
EXOC2_prot	1	TBK1_prot
TBK1_gen	1	TBK1_prot
ZBP1_prot	1	TBK1_prot
TMEM173_prot	1	TBK1_prot
AKT2_prot	1	MAP3K8_prot
AKT3_prot	1	MAP3K8_prot
MAP3K8_gen	1	MAP3K8_prot
AKT1_prot	1	MAP3K8_prot
AKT2_prot	1	IKBKB_prot
PRKCQ_prot	1	IKBKB_prot
AKT3_prot	1	IKBKB_prot
RIPK1_prot	1	IKBKB_prot
IKBKB_gen	1	IKBKB_prot
MAP3K7_prot	1	IKBKB_prot
MAP3K14_prot	1	IKBKB_prot
PDPK1_prot	1	IKBKB_prot
AKT1_prot	1	IKBKB_prot
TNFRSF1A_prot	1	IKBKB_prot
MAPK1_prot	-1	ROCK1_prot
ROCK1_gen	1	ROCK1_prot
MAPK3_prot	-1	ROCK1_prot
RHOA_prot	1	ROCK1_prot
NLRP12_gen	1	NLRP12_prot
SIRT1_gen	1	SIRT1_prot
AKT2_prot	1	CHUK_prot
PRKCQ_prot	1	CHUK_prot
AKT3_prot	1	CHUK_prot
RIPK1_prot	1	CHUK_prot
MAP3K7_prot	1	CHUK_prot
MAP3K14_prot	1	CHUK_prot
PDPK1_prot	1	CHUK_prot
AKT1_prot	1	CHUK_prot
CHUK_gen	1	CHUK_prot
AKT2_prot	1	IKBKG_prot
PRKCQ_prot	1	IKBKG_prot
AKT3_prot	1	IKBKG_prot
RIPK2_prot	1	IKBKG_prot
RIPK1_prot	1	IKBKG_prot
IRAK4_prot	1	IKBKG_prot
IKBKG_gen	1	IKBKG_prot
MAP3K14_prot	1	IKBKG_prot
TANK::AZI2::TBKBP1	1	IKBKG_prot
MALT1::CARD11::BCL10	1	IKBKG_prot
AKT1_prot	1	IKBKG_prot
NFKBIB_gen	1	NFKBIB_prot
IKBKB_prot	1	NFKBIB_prot
CHUK_prot	1	NFKBIB_prot
IKBKG_prot	1	NFKBIB_prot
RRAS_prot	1	RAF1_prot
NRAS_prot	1	RAF1_prot
PAK1_prot	1	RAF1_prot
AKT2_prot	-1	RAF1_prot
PRKCQ_prot	1	RAF1_prot
PRKCE_prot	1	RAF1_prot
PRKCA_prot	1	RAF1_prot
PRKCD_prot	1	RAF1_prot
ARRB2_prot	1	RAF1_prot
PRKACA_prot	-1	RAF1_prot
AKT3_prot	-1	RAF1_prot
PRKG1_prot	1	RAF1_prot
ARRB1_prot	1	RAF1_prot
MRAS_prot	1	RAF1_prot
KRAS_prot	1	RAF1_prot
HRAS_prot	1	RAF1_prot
PRKCB_prot	1	RAF1_prot
RAP1B_prot	1	RAF1_prot
SRC_prot	1	RAF1_prot
PRKCH_prot	1	RAF1_prot
RRAS2_prot	1	RAF1_prot
RAP1A_prot	1	RAF1_prot
PRKACB_prot	-1	RAF1_prot
AKT1_prot	-1	RAF1_prot
RHOA_prot	1	RAF1_prot
RAF1_gen	1	RAF1_prot
TEAD3_gen	1	TEAD3_prot
TEAD2_gen	1	TEAD2_prot
TEAD4_gen	1	TEAD4_prot
TEAD1_gen	1	TEAD1_prot
BMP2_prot	1	BMPR1A_prot
BMPR1A_gen	1	BMPR1A_prot
AMH_prot	1	BMPR1A_prot
BMP5_prot	1	BMPR1A_prot
SMAD2_prot	1	BMPR1A_prot
GDF6_prot	1	BMPR1A_prot
GDF7_prot	1	BMPR1A_prot
BMP8B_prot	1	BMPR1A_prot
BAMBI_prot	-1	BMPR1A_prot
BMP8A_prot	1	BMPR1A_prot
BMP4_prot	1	BMPR1A_prot
SMAD3_prot	1	BMPR1A_prot
BMP6_prot	1	BMPR1A_prot
BAMBI_prot	-1	ACVR1_prot
BMP4_prot	1	ACVR1_prot
ACVR1_gen	1	ACVR1_prot
BMP2_prot	1	BMPR2_prot
AMH_prot	1	BMPR2_prot
BMP5_prot	1	BMPR2_prot
SMAD2_prot	1	BMPR2_prot
GDF6_prot	1	BMPR2_prot
BMPR2_gen	1	BMPR2_prot
GDF7_prot	1	BMPR2_prot
BMP8B_prot	1	BMPR2_prot
BMP8A_prot	1	BMPR2_prot
BMP4_prot	1	BMPR2_prot
SMAD3_prot	1	BMPR2_prot
BMP6_prot	1	BMPR2_prot
BMP2_prot	1	BMPR1B_prot
AMH_prot	1	BMPR1B_prot
BMP5_prot	1	BMPR1B_prot
SMAD2_prot	1	BMPR1B_prot
GDF6_prot	1	BMPR1B_prot
GDF7_prot	1	BMPR1B_prot
BMP8B_prot	1	BMPR1B_prot
BMPR1B_gen	1	BMPR1B_prot
BAMBI_prot	-1	BMPR1B_prot
BMP8A_prot	1	BMPR1B_prot
BMP4_prot	1	BMPR1B_prot
SMAD3_prot	1	BMPR1B_prot
BMP6_prot	1	BMPR1B_prot
NR4A1_prot	-1	RXRA_prot
RXRA_gen	1	RXRA_prot
PPARG_gen	1	PPARG_prot
MTOR_prot	1	PPARG_prot
RPTOR_prot	1	PPARG_prot
AKT1S1_prot	1	PPARG_prot
SIRT1_prot	-1	PPARG_prot
RXRG_gen	1	RXRG_prot
RXRB_gen	1	RXRB_prot
PPARA_gen	1	PPARA_prot
PRKACA_prot	1	PPARA_prot
PRKACB_prot	1	PPARA_prot
FLT4_prot	1	PIK3CA_prot
RRAS_prot	1	PIK3CA_prot
IRS2_prot	1	PIK3CA_prot
NRAS_prot	1	PIK3CA_prot
GNG10_prot	1	PIK3CA_prot
GAB1_prot	1	PIK3CA_prot
LIFR_prot	1	PIK3CA_prot
GNB4_prot	1	PIK3CA_prot
GNB2_prot	1	PIK3CA_prot
JAK1_prot	1	PIK3CA_prot
PTK2_prot	1	PIK3CA_prot
HCK_prot	1	PIK3CA_prot
SYK_prot	1	PIK3CA_prot
PGR_prot	1	PIK3CA_prot
FLT1_prot	1	PIK3CA_prot
GNB3_prot	1	PIK3CA_prot
FGFR4_prot	1	PIK3CA_prot
GNG11_prot	1	PIK3CA_prot
FZD3_prot	1	PIK3CA_prot
MET_prot	1	PIK3CA_prot
THRB_prot	1	PIK3CA_prot
KIT_prot	1	PIK3CA_prot
ICOS_prot	1	PIK3CA_prot
GNAI2_prot	1	PIK3CA_prot
ERBB2_prot	1	PIK3CA_prot
PDGFRA_prot	1	PIK3CA_prot
JAK3_prot	1	PIK3CA_prot
LYN_prot	1	PIK3CA_prot
IRS1_prot	1	PIK3CA_prot
ITGA2_prot	1	PIK3CA_prot
GNAI3_prot	1	PIK3CA_prot
GNG5_prot	1	PIK3CA_prot
GNG7_prot	1	PIK3CA_prot
GNB1_prot	1	PIK3CA_prot
EGFR_prot	1	PIK3CA_prot
GNGT2_prot	1	PIK3CA_prot
MRAS_prot	1	PIK3CA_prot
FGR_prot	1	PIK3CA_prot
KRAS_prot	1	PIK3CA_prot
JAK2_prot	1	PIK3CA_prot
GAB2_prot	1	PIK3CA_prot
GNG2_prot	1	PIK3CA_prot
ZAP70_prot	1	PIK3CA_prot
FGFR2_prot	1	PIK3CA_prot
ITGB1_prot	1	PIK3CA_prot
GNB5_prot	1	PIK3CA_prot
HRAS_prot	1	PIK3CA_prot
GNG12_prot	1	PIK3CA_prot
CD19_prot	1	PIK3CA_prot
NGFR_prot	-1	PIK3CA_prot
PDGFRB_prot	1	PIK3CA_prot
RAP1B_prot	1	PIK3CA_prot
SRC_prot	1	PIK3CA_prot
IGF1R_prot	1	PIK3CA_prot
HCST_prot	1	PIK3CA_prot
KDR_prot	1	PIK3CA_prot
PIK3AP1::CD19	1	PIK3CA_prot
RAF1_prot	1	PIK3CA_prot
RAC1_prot	1	PIK3CA_prot
FCER1G_prot	1	PIK3CA_prot
FYN_prot	1	PIK3CA_prot
TRAF2_prot	1	PIK3CA_prot
RRAS2_prot	1	PIK3CA_prot
PIK3CA_gen	1	PIK3CA_prot
IL6ST_prot	1	PIK3CA_prot
CD28_prot	1	PIK3CA_prot
FGFR3_prot	1	PIK3CA_prot
FGFR1_prot	1	PIK3CA_prot
GNG3_prot	1	PIK3CA_prot
RAP1A_prot	1	PIK3CA_prot
ERBB3_prot	1	PIK3CA_prot
GNAI1_prot	1	PIK3CA_prot
INSR_prot	1	PIK3CA_prot
GNG4_prot	1	PIK3CA_prot
TYK2_prot	1	PIK3CA_prot
FLT4_prot	1	PIK3CD_prot
RRAS_prot	1	PIK3CD_prot
IRS2_prot	1	PIK3CD_prot
NRAS_prot	1	PIK3CD_prot
GNG10_prot	1	PIK3CD_prot
GAB1_prot	1	PIK3CD_prot
PIK3CD_gen	1	PIK3CD_prot
LIFR_prot	1	PIK3CD_prot
GNB4_prot	1	PIK3CD_prot
GNB2_prot	1	PIK3CD_prot
JAK1_prot	1	PIK3CD_prot
PTK2_prot	1	PIK3CD_prot
HCK_prot	1	PIK3CD_prot
SYK_prot	1	PIK3CD_prot
PGR_prot	1	PIK3CD_prot
FLT1_prot	1	PIK3CD_prot
GNB3_prot	1	PIK3CD_prot
FGFR4_prot	1	PIK3CD_prot
GNG11_prot	1	PIK3CD_prot
FZD3_prot	1	PIK3CD_prot
MET_prot	1	PIK3CD_prot
THRB_prot	1	PIK3CD_prot
KIT_prot	1	PIK3CD_prot
ICOS_prot	1	PIK3CD_prot
GNAI2_prot	1	PIK3CD_prot
ERBB2_prot	1	PIK3CD_prot
PDGFRA_prot	1	PIK3CD_prot
JAK3_prot	1	PIK3CD_prot
LYN_prot	1	PIK3CD_prot
IRS1_prot	1	PIK3CD_prot
ITGA2_prot	1	PIK3CD_prot
GNAI3_prot	1	PIK3CD_prot
GNG5_prot	1	PIK3CD_prot
GNG7_prot	1	PIK3CD_prot
GNB1_prot	1	PIK3CD_prot
EGFR_prot	1	PIK3CD_prot
GNGT2_prot	1	PIK3CD_prot
MRAS_prot	1	PIK3CD_prot
FGR_prot	1	PIK3CD_prot
KRAS_prot	1	PIK3CD_prot
JAK2_prot	1	PIK3CD_prot
GAB2_prot	1	PIK3CD_prot
GNG2_prot	1	PIK3CD_prot
ZAP70_prot	1	PIK3CD_prot
FGFR2_prot	1	PIK3CD_prot
ITGB1_prot	1	PIK3CD_prot
GNB5_prot	1	PIK3CD_prot
HRAS_prot	1	PIK3CD_prot
GNG12_prot	1	PIK3CD_prot
CD19_prot	1	PIK3CD_prot
NGFR_prot	-1	PIK3CD_prot
PDGFRB_prot	1	PIK3CD_prot
RAP1B_prot	1	PIK3CD_prot
SRC_prot	1	PIK3CD_prot
IGF1R_prot	1	PIK3CD_prot
HCST_prot	1	PIK3CD_prot
KDR_prot	1	PIK3CD_prot
PIK3AP1::CD19	1	PIK3CD_prot
RAF1_prot	1	PIK3CD_prot
RAC1_prot	1	PIK3CD_prot
FCER1G_prot	1	PIK3CD_prot
FYN_prot	1	PIK3CD_prot
TRAF2_prot	1	PIK3CD_prot
RRAS2_prot	1	PIK3CD_prot
IL6ST_prot	1	PIK3CD_prot
CD28_prot	1	PIK3CD_prot
FGFR3_prot	1	PIK3CD_prot
FGFR1_prot	1	PIK3CD_prot
GNG3_prot	1	PIK3CD_prot
RAP1A_prot	1	PIK3CD_prot
ERBB3_prot	1	PIK3CD_prot
GNAI1_prot	1	PIK3CD_prot
INSR_prot	1	PIK3CD_prot
GNG4_prot	1	PIK3CD_prot
TYK2_prot	1	PIK3CD_prot
FLT4_prot	1	PIK3R3_prot
RRAS_prot	1	PIK3R3_prot
IRS2_prot	1	PIK3R3_prot
NRAS_prot	1	PIK3R3_prot
GNG10_prot	1	PIK3R3_prot
GAB1_prot	1	PIK3R3_prot
LIFR_prot	1	PIK3R3_prot
GNB4_prot	1	PIK3R3_prot
GNB2_prot	1	PIK3R3_prot
JAK1_prot	1	PIK3R3_prot
PTK2_prot	1	PIK3R3_prot
HCK_prot	1	PIK3R3_prot
SYK_prot	1	PIK3R3_prot
PGR_prot	1	PIK3R3_prot
FLT1_prot	1	PIK3R3_prot
GNB3_prot	1	PIK3R3_prot
FGFR4_prot	1	PIK3R3_prot
GNG11_prot	1	PIK3R3_prot
FZD3_prot	1	PIK3R3_prot
MET_prot	1	PIK3R3_prot
THRB_prot	1	PIK3R3_prot
KIT_prot	1	PIK3R3_prot
ICOS_prot	1	PIK3R3_prot
GNAI2_prot	1	PIK3R3_prot
ERBB2_prot	1	PIK3R3_prot
PDGFRA_prot	1	PIK3R3_prot
JAK3_prot	1	PIK3R3_prot
LYN_prot	1	PIK3R3_prot
PIK3R3_gen	1	PIK3R3_prot
IRS1_prot	1	PIK3R3_prot
ITGA2_prot	1	PIK3R3_prot
GNAI3_prot	1	PIK3R3_prot
GNG5_prot	1	PIK3R3_prot
GNG7_prot	1	PIK3R3_prot
GNB1_prot	1	PIK3R3_prot
EGFR_prot	1	PIK3R3_prot
GNGT2_prot	1	PIK3R3_prot
MRAS_prot	1	PIK3R3_prot
FGR_prot	1	PIK3R3_prot
KRAS_prot	1	PIK3R3_prot
JAK2_prot	1	PIK3R3_prot
GAB2_prot	1	PIK3R3_prot
GNG2_prot	1	PIK3R3_prot
ZAP70_prot	1	PIK3R3_prot
FGFR2_prot	1	PIK3R3_prot
ITGB1_prot	1	PIK3R3_prot
GNB5_prot	1	PIK3R3_prot
HRAS_prot	1	PIK3R3_prot
GNG12_prot	1	PIK3R3_prot
CD19_prot	1	PIK3R3_prot
NGFR_prot	-1	PIK3R3_prot
PDGFRB_prot	1	PIK3R3_prot
RAP1B_prot	1	PIK3R3_prot
SRC_prot	1	PIK3R3_prot
IGF1R_prot	1	PIK3R3_prot
HCST_prot	1	PIK3R3_prot
KDR_prot	1	PIK3R3_prot
PIK3AP1::CD19	1	PIK3R3_prot
RAF1_prot	1	PIK3R3_prot
RAC1_prot	1	PIK3R3_prot
FCER1G_prot	1	PIK3R3_prot
FYN_prot	1	PIK3R3_prot
TRAF2_prot	1	PIK3R3_prot
RRAS2_prot	1	PIK3R3_prot
IL6ST_prot	1	PIK3R3_prot
CD28_prot	1	PIK3R3_prot
FGFR3_prot	1	PIK3R3_prot
FGFR1_prot	1	PIK3R3_prot
GNG3_prot	1	PIK3R3_prot
RAP1A_prot	1	PIK3R3_prot
ERBB3_prot	1	PIK3R3_prot
GNAI1_prot	1	PIK3R3_prot
INSR_prot	1	PIK3R3_prot
GNG4_prot	1	PIK3R3_prot
TYK2_prot	1	PIK3R3_prot
FLT4_prot	1	PIK3CB_prot
RRAS_prot	1	PIK3CB_prot
IRS2_prot	1	PIK3CB_prot
NRAS_prot	1	PIK3CB_prot
GNG10_prot	1	PIK3CB_prot
GAB1_prot	1	PIK3CB_prot
LIFR_prot	1	PIK3CB_prot
GNB4_prot	1	PIK3CB_prot
GNB2_prot	1	PIK3CB_prot
JAK1_prot	1	PIK3CB_prot
PTK2_prot	1	PIK3CB_prot
HCK_prot	1	PIK3CB_prot
SYK_prot	1	PIK3CB_prot
PGR_prot	1	PIK3CB_prot
FLT1_prot	1	PIK3CB_prot
GNB3_prot	1	PIK3CB_prot
FGFR4_prot	1	PIK3CB_prot
GNG11_prot	1	PIK3CB_prot
FZD3_prot	1	PIK3CB_prot
MET_prot	1	PIK3CB_prot
THRB_prot	1	PIK3CB_prot
KIT_prot	1	PIK3CB_prot
ICOS_prot	1	PIK3CB_prot
GNAI2_prot	1	PIK3CB_prot
ERBB2_prot	1	PIK3CB_prot
PDGFRA_prot	1	PIK3CB_prot
JAK3_prot	1	PIK3CB_prot
LYN_prot	1	PIK3CB_prot
IRS1_prot	1	PIK3CB_prot
ITGA2_prot	1	PIK3CB_prot
GNAI3_prot	1	PIK3CB_prot
GNG5_prot	1	PIK3CB_prot
GNG7_prot	1	PIK3CB_prot
GNB1_prot	1	PIK3CB_prot
EGFR_prot	1	PIK3CB_prot
GNGT2_prot	1	PIK3CB_prot
MRAS_prot	1	PIK3CB_prot
FGR_prot	1	PIK3CB_prot
KRAS_prot	1	PIK3CB_prot
JAK2_prot	1	PIK3CB_prot
GAB2_prot	1	PIK3CB_prot
GNG2_prot	1	PIK3CB_prot
ZAP70_prot	1	PIK3CB_prot
FGFR2_prot	1	PIK3CB_prot
ITGB1_prot	1	PIK3CB_prot
GNB5_prot	1	PIK3CB_prot
HRAS_prot	1	PIK3CB_prot
GNG12_prot	1	PIK3CB_prot
CD19_prot	1	PIK3CB_prot
NGFR_prot	-1	PIK3CB_prot
PDGFRB_prot	1	PIK3CB_prot
RAP1B_prot	1	PIK3CB_prot
SRC_prot	1	PIK3CB_prot
IGF1R_prot	1	PIK3CB_prot
HCST_prot	1	PIK3CB_prot
KDR_prot	1	PIK3CB_prot
PIK3AP1::CD19	1	PIK3CB_prot
RAF1_prot	1	PIK3CB_prot
RAC1_prot	1	PIK3CB_prot
FCER1G_prot	1	PIK3CB_prot
FYN_prot	1	PIK3CB_prot
TRAF2_prot	1	PIK3CB_prot
RRAS2_prot	1	PIK3CB_prot
IL6ST_prot	1	PIK3CB_prot
CD28_prot	1	PIK3CB_prot
FGFR3_prot	1	PIK3CB_prot
FGFR1_prot	1	PIK3CB_prot
GNG3_prot	1	PIK3CB_prot
RAP1A_prot	1	PIK3CB_prot
ERBB3_prot	1	PIK3CB_prot
GNAI1_prot	1	PIK3CB_prot
PIK3CB_gen	1	PIK3CB_prot
INSR_prot	1	PIK3CB_prot
GNG4_prot	1	PIK3CB_prot
TYK2_prot	1	PIK3CB_prot
FLT4_prot	1	PIK3R1_prot
RRAS_prot	1	PIK3R1_prot
IRS2_prot	1	PIK3R1_prot
NRAS_prot	1	PIK3R1_prot
GNG10_prot	1	PIK3R1_prot
GAB1_prot	1	PIK3R1_prot
LIFR_prot	1	PIK3R1_prot
GNB4_prot	1	PIK3R1_prot
GNB2_prot	1	PIK3R1_prot
JAK1_prot	1	PIK3R1_prot
PTK2_prot	1	PIK3R1_prot
HCK_prot	1	PIK3R1_prot
SYK_prot	1	PIK3R1_prot
PGR_prot	1	PIK3R1_prot
FLT1_prot	1	PIK3R1_prot
GNB3_prot	1	PIK3R1_prot
FGFR4_prot	1	PIK3R1_prot
PIK3R1_gen	1	PIK3R1_prot
GNG11_prot	1	PIK3R1_prot
FZD3_prot	1	PIK3R1_prot
MET_prot	1	PIK3R1_prot
THRB_prot	1	PIK3R1_prot
KIT_prot	1	PIK3R1_prot
ICOS_prot	1	PIK3R1_prot
GNAI2_prot	1	PIK3R1_prot
ERBB2_prot	1	PIK3R1_prot
PDGFRA_prot	1	PIK3R1_prot
JAK3_prot	1	PIK3R1_prot
LYN_prot	1	PIK3R1_prot
IRS1_prot	1	PIK3R1_prot
ITGA2_prot	1	PIK3R1_prot
GNAI3_prot	1	PIK3R1_prot
GNG5_prot	1	PIK3R1_prot
GNG7_prot	1	PIK3R1_prot
GNB1_prot	1	PIK3R1_prot
EGFR_prot	1	PIK3R1_prot
GNGT2_prot	1	PIK3R1_prot
MRAS_prot	1	PIK3R1_prot
FGR_prot	1	PIK3R1_prot
KRAS_prot	1	PIK3R1_prot
JAK2_prot	1	PIK3R1_prot
GAB2_prot	1	PIK3R1_prot
GNG2_prot	1	PIK3R1_prot
ZAP70_prot	1	PIK3R1_prot
FGFR2_prot	1	PIK3R1_prot
ITGB1_prot	1	PIK3R1_prot
GNB5_prot	1	PIK3R1_prot
HRAS_prot	1	PIK3R1_prot
GNG12_prot	1	PIK3R1_prot
CD19_prot	1	PIK3R1_prot
NGFR_prot	-1	PIK3R1_prot
PDGFRB_prot	1	PIK3R1_prot
RAP1B_prot	1	PIK3R1_prot
SRC_prot	1	PIK3R1_prot
IGF1R_prot	1	PIK3R1_prot
HCST_prot	1	PIK3R1_prot
KDR_prot	1	PIK3R1_prot
PIK3AP1::CD19	1	PIK3R1_prot
RAF1_prot	1	PIK3R1_prot
RAC1_prot	1	PIK3R1_prot
FCER1G_prot	1	PIK3R1_prot
FYN_prot	1	PIK3R1_prot
TRAF2_prot	1	PIK3R1_prot
RRAS2_prot	1	PIK3R1_prot
IL6ST_prot	1	PIK3R1_prot
CD28_prot	1	PIK3R1_prot
FGFR3_prot	1	PIK3R1_prot
FGFR1_prot	1	PIK3R1_prot
GNG3_prot	1	PIK3R1_prot
RAP1A_prot	1	PIK3R1_prot
ERBB3_prot	1	PIK3R1_prot
GNAI1_prot	1	PIK3R1_prot
INSR_prot	1	PIK3R1_prot
GNG4_prot	1	PIK3R1_prot
TYK2_prot	1	PIK3R1_prot
FLT4_prot	1	PIK3R2_prot
RRAS_prot	1	PIK3R2_prot
IRS2_prot	1	PIK3R2_prot
NRAS_prot	1	PIK3R2_prot
GNG10_prot	1	PIK3R2_prot
GAB1_prot	1	PIK3R2_prot
LIFR_prot	1	PIK3R2_prot
GNB4_prot	1	PIK3R2_prot
GNB2_prot	1	PIK3R2_prot
JAK1_prot	1	PIK3R2_prot
PTK2_prot	1	PIK3R2_prot
HCK_prot	1	PIK3R2_prot
SYK_prot	1	PIK3R2_prot
PGR_prot	1	PIK3R2_prot
PIK3R2_gen	1	PIK3R2_prot
FLT1_prot	1	PIK3R2_prot
GNB3_prot	1	PIK3R2_prot
FGFR4_prot	1	PIK3R2_prot
GNG11_prot	1	PIK3R2_prot
FZD3_prot	1	PIK3R2_prot
MET_prot	1	PIK3R2_prot
THRB_prot	1	PIK3R2_prot
KIT_prot	1	PIK3R2_prot
ICOS_prot	1	PIK3R2_prot
GNAI2_prot	1	PIK3R2_prot
ERBB2_prot	1	PIK3R2_prot
PDGFRA_prot	1	PIK3R2_prot
JAK3_prot	1	PIK3R2_prot
LYN_prot	1	PIK3R2_prot
IRS1_prot	1	PIK3R2_prot
ITGA2_prot	1	PIK3R2_prot
GNAI3_prot	1	PIK3R2_prot
GNG5_prot	1	PIK3R2_prot
GNG7_prot	1	PIK3R2_prot
GNB1_prot	1	PIK3R2_prot
EGFR_prot	1	PIK3R2_prot
GNGT2_prot	1	PIK3R2_prot
MRAS_prot	1	PIK3R2_prot
FGR_prot	1	PIK3R2_prot
KRAS_prot	1	PIK3R2_prot
JAK2_prot	1	PIK3R2_prot
GAB2_prot	1	PIK3R2_prot
GNG2_prot	1	PIK3R2_prot
ZAP70_prot	1	PIK3R2_prot
FGFR2_prot	1	PIK3R2_prot
ITGB1_prot	1	PIK3R2_prot
GNB5_prot	1	PIK3R2_prot
HRAS_prot	1	PIK3R2_prot
GNG12_prot	1	PIK3R2_prot
CD19_prot	1	PIK3R2_prot
NGFR_prot	-1	PIK3R2_prot
PDGFRB_prot	1	PIK3R2_prot
RAP1B_prot	1	PIK3R2_prot
SRC_prot	1	PIK3R2_prot
IGF1R_prot	1	PIK3R2_prot
HCST_prot	1	PIK3R2_prot
KDR_prot	1	PIK3R2_prot
PIK3AP1::CD19	1	PIK3R2_prot
RAF1_prot	1	PIK3R2_prot
RAC1_prot	1	PIK3R2_prot
FCER1G_prot	1	PIK3R2_prot
FYN_prot	1	PIK3R2_prot
TRAF2_prot	1	PIK3R2_prot
RRAS2_prot	1	PIK3R2_prot
IL6ST_prot	1	PIK3R2_prot
CD28_prot	1	PIK3R2_prot
FGFR3_prot	1	PIK3R2_prot
FGFR1_prot	1	PIK3R2_prot
GNG3_prot	1	PIK3R2_prot
RAP1A_prot	1	PIK3R2_prot
ERBB3_prot	1	PIK3R2_prot
GNAI1_prot	1	PIK3R2_prot
INSR_prot	1	PIK3R2_prot
GNG4_prot	1	PIK3R2_prot
TYK2_prot	1	PIK3R2_prot
CAMK2B_prot	1	CREBBP_prot
CAMK2A_prot	1	CREBBP_prot
CAMK2D_prot	1	CREBBP_prot
CAMK4_prot	1	CREBBP_prot
CREBBP_gen	1	CREBBP_prot
CAMK2G_prot	1	CREBBP_prot
ARNT_gen	1	ARNT_prot
CAMK2B_prot	1	EP300_prot
CAMK2A_prot	1	EP300_prot
EP300_gen	1	EP300_prot
CAMK2D_prot	1	EP300_prot
CAMK4_prot	1	EP300_prot
CAMK2G_prot	1	EP300_prot
TPTEP2-CSNK1E_prot	1	TPTEP2-CSNK1E::CRY2::PER2
CRY2_prot	1	TPTEP2-CSNK1E::CRY2::PER2
PER2_prot	1	TPTEP2-CSNK1E::CRY2::PER2
CRY2_prot	1	CRY2::CSNK1D::PER2
PER2_prot	1	CRY2::CSNK1D::PER2
CSNK1D_prot	1	CRY2::CSNK1D::PER2
PER2_prot	1	CRY1::CSNK1D::PER2
CSNK1D_prot	1	CRY1::CSNK1D::PER2
CRY1_prot	1	CRY1::CSNK1D::PER2
TPTEP2-CSNK1E_prot	1	TPTEP2-CSNK1E::CRY1::PER2
PER2_prot	1	TPTEP2-CSNK1E::CRY1::PER2
CRY1_prot	1	TPTEP2-CSNK1E::CRY1::PER2
CSNK1E_prot	1	CRY2::CSNK1E::PER2
CRY2_prot	1	CRY2::CSNK1E::PER2
PER2_prot	1	CRY2::CSNK1E::PER2
CLOCK_gen	1	CLOCK_prot
ARNTL_gen	1	ARNTL_prot
CSNK1E_prot	1	CRY1::CSNK1E::PER2
PER2_prot	1	CRY1::CSNK1E::PER2
CRY1_prot	1	CRY1::CSNK1E::PER2
NPAS2_gen	1	NPAS2_prot
CAB39::STRADB::STK11	1	PRKAG1_prot
GNG10_prot	1	PRKAG1_prot
SESN1_prot	1	PRKAG1_prot
GNB4_prot	1	PRKAG1_prot
GNB2_prot	1	PRKAG1_prot
CAMKK2_prot	1	PRKAG1_prot
GNB3_prot	1	PRKAG1_prot
GNG11_prot	1	PRKAG1_prot
CAB39::STK11::STRADA	1	PRKAG1_prot
GNG5_prot	1	PRKAG1_prot
GNG7_prot	1	PRKAG1_prot
GNB1_prot	1	PRKAG1_prot
GNGT2_prot	1	PRKAG1_prot
STRADB::STK11::CAB39L	1	PRKAG1_prot
MAP3K7_prot	1	PRKAG1_prot
GNG2_prot	1	PRKAG1_prot
GNB5_prot	1	PRKAG1_prot
STK11::CAB39L::STRADA	1	PRKAG1_prot
GNG12_prot	1	PRKAG1_prot
SESN2_prot	1	PRKAG1_prot
STK11_prot	1	PRKAG1_prot
PRKAG1_gen	1	PRKAG1_prot
GNAQ_prot	1	PRKAG1_prot
SESN3_prot	1	PRKAG1_prot
GNG3_prot	1	PRKAG1_prot
GNG4_prot	1	PRKAG1_prot
DUSP9_prot	-1	MAPK10_prot
RAC3_prot	1	MAPK10_prot
RAPGEF3_prot	1	MAPK10_prot
HSPA2_prot	-1	MAPK10_prot
MAP2K4_prot	1	MAPK10_prot
NRAS_prot	1	MAPK10_prot
DUSP4_prot	-1	MAPK10_prot
GNG10_prot	1	MAPK10_prot
DUSP2_prot	-1	MAPK10_prot
HSPA1B_prot	-1	MAPK10_prot
GNB4_prot	1	MAPK10_prot
HSPA1L_prot	-1	MAPK10_prot
GNB2_prot	1	MAPK10_prot
HSPA1A_prot	-1	MAPK10_prot
DUSP7_prot	-1	MAPK10_prot
RALA_prot	1	MAPK10_prot
PGR_prot	1	MAPK10_prot
GNB3_prot	1	MAPK10_prot
PRKCQ_prot	1	MAPK10_prot
RAPGEF4_prot	1	MAPK10_prot
RAC2_prot	1	MAPK10_prot
GNG11_prot	1	MAPK10_prot
DUSP5_prot	-1	MAPK10_prot
PRKCD_prot	1	MAPK10_prot
CDC42_prot	1	MAPK10_prot
PTPRR_prot	-1	MAPK10_prot
GNAI2_prot	1	MAPK10_prot
RALB_prot	1	MAPK10_prot
GNAI3_prot	1	MAPK10_prot
GNG5_prot	1	MAPK10_prot
GNG7_prot	1	MAPK10_prot
PTPN7_prot	-1	MAPK10_prot
GNB1_prot	1	MAPK10_prot
GNGT2_prot	1	MAPK10_prot
KRAS_prot	1	MAPK10_prot
MAP2K7_prot	1	MAPK10_prot
GNAO1_prot	1	MAPK10_prot
MAP3K7_prot	1	MAPK10_prot
GNG2_prot	1	MAPK10_prot
MAPK10_gen	1	MAPK10_prot
DUSP3_prot	-1	MAPK10_prot
MAP2K6_prot	1	MAPK10_prot
GNB5_prot	1	MAPK10_prot
HRAS_prot	1	MAPK10_prot
GNG12_prot	1	MAPK10_prot
RAP1B_prot	1	MAPK10_prot
MECOM_prot	-1	MAPK10_prot
HSPA6_prot	-1	MAPK10_prot
RAC1_prot	1	MAPK10_prot
TRAF6_prot	1	MAPK10_prot
MAP2K3_prot	1	MAPK10_prot
DUSP8_prot	-1	MAPK10_prot
MALT1::CARD9::BCL10	1	MAPK10_prot
HSPA8_prot	-1	MAPK10_prot
MAP3K5_prot	1	MAPK10_prot
GNG3_prot	1	MAPK10_prot
DUSP10_prot	-1	MAPK10_prot
RAP1A_prot	1	MAPK10_prot
GNAI1_prot	1	MAPK10_prot
DUSP16_prot	-1	MAPK10_prot
GNG4_prot	1	MAPK10_prot
PPP2R5A_prot	-1	AKT2_prot
TCL1A_prot	1	AKT2_prot
CDC37::HSP90AB1	1	AKT2_prot
PPP2R3B_prot	-1	AKT2_prot
AKT2_gen	1	AKT2_prot
PPP2R2B_prot	-1	AKT2_prot
MAPK14_prot	-1	AKT2_prot
CDC37::HSP90AA1	1	AKT2_prot
PPP2CB_prot	-1	AKT2_prot
PIK3CA_prot	1	AKT2_prot
PPP2R3A_prot	-1	AKT2_prot
PPP2R5C_prot	-1	AKT2_prot
CRTC2_prot	1	AKT2_prot
PPP2R5D_prot	-1	AKT2_prot
PIK3R5_prot	1	AKT2_prot
CDC37::HSP90B1	1	AKT2_prot
PIK3CD_prot	1	AKT2_prot
PIK3R3_prot	1	AKT2_prot
MTCP1_prot	1	AKT2_prot
PIK3CG_prot	1	AKT2_prot
PPP2R2D_prot	-1	AKT2_prot
PIK3CB_prot	1	AKT2_prot
PPP2R1A_prot	-1	AKT2_prot
PHLPP2_prot	-1	AKT2_prot
MAPK13_prot	-1	AKT2_prot
PIK3R1_prot	1	AKT2_prot
THEM4_prot	-1	AKT2_prot
PPP2R2C_prot	-1	AKT2_prot
MAPK11_prot	-1	AKT2_prot
PRKCZ_prot	-1	AKT2_prot
PHLPP1_prot	-1	AKT2_prot
PPP2R5E_prot	-1	AKT2_prot
MAPK12_prot	-1	AKT2_prot
PIK3R6_prot	1	AKT2_prot
PDPK1_prot	1	AKT2_prot
PPP2CA_prot	-1	AKT2_prot
PPP2R2A_prot	-1	AKT2_prot
PPP2R5B_prot	-1	AKT2_prot
PIK3R2_prot	1	AKT2_prot
PPP2R3C_prot	-1	AKT2_prot
PPP2R1B_prot	-1	AKT2_prot
DUSP9_prot	-1	MAPK8_prot
RAC3_prot	1	MAPK8_prot
RAPGEF3_prot	1	MAPK8_prot
HSPA2_prot	-1	MAPK8_prot
MAP2K4_prot	1	MAPK8_prot
NRAS_prot	1	MAPK8_prot
DUSP4_prot	-1	MAPK8_prot
GNG10_prot	1	MAPK8_prot
DUSP2_prot	-1	MAPK8_prot
HSPA1B_prot	-1	MAPK8_prot
GNB4_prot	1	MAPK8_prot
HSPA1L_prot	-1	MAPK8_prot
GNB2_prot	1	MAPK8_prot
HSPA1A_prot	-1	MAPK8_prot
DUSP7_prot	-1	MAPK8_prot
RALA_prot	1	MAPK8_prot
PGR_prot	1	MAPK8_prot
GNB3_prot	1	MAPK8_prot
PRKCQ_prot	1	MAPK8_prot
RAPGEF4_prot	1	MAPK8_prot
RAC2_prot	1	MAPK8_prot
GNG11_prot	1	MAPK8_prot
DUSP5_prot	-1	MAPK8_prot
PRKCD_prot	1	MAPK8_prot
CDC42_prot	1	MAPK8_prot
PTPRR_prot	-1	MAPK8_prot
GNAI2_prot	1	MAPK8_prot
RALB_prot	1	MAPK8_prot
GNAI3_prot	1	MAPK8_prot
GNG5_prot	1	MAPK8_prot
GNG7_prot	1	MAPK8_prot
PTPN7_prot	-1	MAPK8_prot
GNB1_prot	1	MAPK8_prot
GNGT2_prot	1	MAPK8_prot
KRAS_prot	1	MAPK8_prot
MAP2K7_prot	1	MAPK8_prot
GNAO1_prot	1	MAPK8_prot
MAP3K7_prot	1	MAPK8_prot
GNG2_prot	1	MAPK8_prot
MAPK8_gen	1	MAPK8_prot
DUSP3_prot	-1	MAPK8_prot
MAP2K6_prot	1	MAPK8_prot
GNB5_prot	1	MAPK8_prot
HRAS_prot	1	MAPK8_prot
GNG12_prot	1	MAPK8_prot
RAP1B_prot	1	MAPK8_prot
MECOM_prot	-1	MAPK8_prot
HSPA6_prot	-1	MAPK8_prot
RAC1_prot	1	MAPK8_prot
TRAF6_prot	1	MAPK8_prot
MAP2K3_prot	1	MAPK8_prot
DUSP8_prot	-1	MAPK8_prot
MALT1::CARD9::BCL10	1	MAPK8_prot
HSPA8_prot	-1	MAPK8_prot
MAP3K5_prot	1	MAPK8_prot
GNG3_prot	1	MAPK8_prot
DUSP10_prot	-1	MAPK8_prot
RAP1A_prot	1	MAPK8_prot
GNAI1_prot	1	MAPK8_prot
DUSP16_prot	-1	MAPK8_prot
GNG4_prot	1	MAPK8_prot
CAB39::STRADB::STK11	1	PRKAB2_prot
GNG10_prot	1	PRKAB2_prot
SESN1_prot	1	PRKAB2_prot
GNB4_prot	1	PRKAB2_prot
GNB2_prot	1	PRKAB2_prot
CAMKK2_prot	1	PRKAB2_prot
GNB3_prot	1	PRKAB2_prot
GNG11_prot	1	PRKAB2_prot
CAB39::STK11::STRADA	1	PRKAB2_prot
GNG5_prot	1	PRKAB2_prot
GNG7_prot	1	PRKAB2_prot
GNB1_prot	1	PRKAB2_prot
GNGT2_prot	1	PRKAB2_prot
STRADB::STK11::CAB39L	1	PRKAB2_prot
MAP3K7_prot	1	PRKAB2_prot
GNG2_prot	1	PRKAB2_prot
GNB5_prot	1	PRKAB2_prot
STK11::CAB39L::STRADA	1	PRKAB2_prot
GNG12_prot	1	PRKAB2_prot
SESN2_prot	1	PRKAB2_prot
STK11_prot	1	PRKAB2_prot
GNAQ_prot	1	PRKAB2_prot
SESN3_prot	1	PRKAB2_prot
PRKAB2_gen	1	PRKAB2_prot
GNG3_prot	1	PRKAB2_prot
GNG4_prot	1	PRKAB2_prot
DUSP9_prot	-1	MAPK14_prot
RAPGEF3_prot	1	MAPK14_prot
MAP2K4_prot	1	MAPK14_prot
MAPK14_gen	1	MAPK14_prot
DUSP4_prot	-1	MAPK14_prot
GNG10_prot	1	MAPK14_prot
DUSP2_prot	-1	MAPK14_prot
GNB4_prot	1	MAPK14_prot
MAPK10_prot	1	MAPK14_prot
MAPK8_prot	1	MAPK14_prot
GNB2_prot	1	MAPK14_prot
DUSP7_prot	-1	MAPK14_prot
PGR_prot	1	MAPK14_prot
GNB3_prot	1	MAPK14_prot
RAPGEF4_prot	1	MAPK14_prot
MAPK1_prot	1	MAPK14_prot
GNG11_prot	1	MAPK14_prot
DUSP5_prot	-1	MAPK14_prot
CDC42_prot	1	MAPK14_prot
PTPRR_prot	-1	MAPK14_prot
GNAI2_prot	1	MAPK14_prot
GNAI3_prot	1	MAPK14_prot
GNG5_prot	1	MAPK14_prot
GNG7_prot	1	MAPK14_prot
PRKG1_prot	1	MAPK14_prot
PTPN7_prot	-1	MAPK14_prot
GNB1_prot	1	MAPK14_prot
GNGT2_prot	1	MAPK14_prot
MAP2K7_prot	1	MAPK14_prot
GNAO1_prot	1	MAPK14_prot
MAP3K7_prot	1	MAPK14_prot
GNG2_prot	1	MAPK14_prot
ZAP70_prot	1	MAPK14_prot
DUSP3_prot	-1	MAPK14_prot
MAP2K6_prot	1	MAPK14_prot
GNB5_prot	1	MAPK14_prot
GNG12_prot	1	MAPK14_prot
MAP2K3_prot	1	MAPK14_prot
DUSP8_prot	-1	MAPK14_prot
MALT1::CARD9::BCL10	1	MAPK14_prot
MAP3K5_prot	1	MAPK14_prot
GNG3_prot	1	MAPK14_prot
DUSP10_prot	-1	MAPK14_prot
MAPK9_prot	1	MAPK14_prot
GNAI1_prot	1	MAPK14_prot
MAPK3_prot	1	MAPK14_prot
DUSP16_prot	-1	MAPK14_prot
GNG4_prot	1	MAPK14_prot
YWHAQ::WWTR1	-1	TPTEP2-CSNK1E_prot
WWTR1::YWHAG	-1	TPTEP2-CSNK1E_prot
WWTR1::YWHAE	-1	TPTEP2-CSNK1E_prot
WWTR1::YWHAB	-1	TPTEP2-CSNK1E_prot
TPTEP2-CSNK1E_gen	1	TPTEP2-CSNK1E_prot
WWTR1::YWHAZ	-1	TPTEP2-CSNK1E_prot
WWTR1::YWHAH	-1	TPTEP2-CSNK1E_prot
YWHAQ::WWTR1	-1	CSNK1E_prot
WWTR1::YWHAG	-1	CSNK1E_prot
WWTR1::YWHAE	-1	CSNK1E_prot
WWTR1::YWHAB	-1	CSNK1E_prot
WWTR1::YWHAZ	-1	CSNK1E_prot
CSNK1E_gen	1	CSNK1E_prot
WWTR1::YWHAH	-1	CSNK1E_prot
C8orf44-SGK3_gen	1	C8orf44-SGK3_prot
PDPK1_prot	1	C8orf44-SGK3_prot
CAB39::STRADB::STK11	1	PRKAA1_prot
GNG10_prot	1	PRKAA1_prot
CAB39L_prot	1	PRKAA1_prot
SESN1_prot	1	PRKAA1_prot
GNB4_prot	1	PRKAA1_prot
GNB2_prot	1	PRKAA1_prot
CAMKK2_prot	1	PRKAA1_prot
GNB3_prot	1	PRKAA1_prot
GNG11_prot	1	PRKAA1_prot
STRADB_prot	1	PRKAA1_prot
CAB39::STK11::STRADA	1	PRKAA1_prot
PRKACA_prot	-1	PRKAA1_prot
GNG5_prot	1	PRKAA1_prot
GNG7_prot	1	PRKAA1_prot
GNB1_prot	1	PRKAA1_prot
GNGT2_prot	1	PRKAA1_prot
STRADB::STK11::CAB39L	1	PRKAA1_prot
MAP3K7_prot	1	PRKAA1_prot
GNG2_prot	1	PRKAA1_prot
STRADA_prot	1	PRKAA1_prot
GNB5_prot	1	PRKAA1_prot
STK11::CAB39L::STRADA	1	PRKAA1_prot
GNG12_prot	1	PRKAA1_prot
SESN2_prot	1	PRKAA1_prot
STK11_prot	1	PRKAA1_prot
CAB39_prot	1	PRKAA1_prot
GNAQ_prot	1	PRKAA1_prot
PRKAA1_gen	1	PRKAA1_prot
SESN3_prot	1	PRKAA1_prot
GNG3_prot	1	PRKAA1_prot
PRKACB_prot	-1	PRKAA1_prot
GNG4_prot	1	PRKAA1_prot
CASP3_prot	1	STK4_prot
STK4_gen	1	STK4_prot
RASSF5_prot	1	STK4_prot
RASSF1_prot	1	STK4_prot
PPP2R5A_prot	-1	AKT3_prot
TCL1A_prot	1	AKT3_prot
CDC37::HSP90AB1	1	AKT3_prot
PPP2R3B_prot	-1	AKT3_prot
PPP2R2B_prot	-1	AKT3_prot
MAPK14_prot	-1	AKT3_prot
CDC37::HSP90AA1	1	AKT3_prot
PPP2CB_prot	-1	AKT3_prot
PIK3CA_prot	1	AKT3_prot
PPP2R3A_prot	-1	AKT3_prot
PPP2R5C_prot	-1	AKT3_prot
CRTC2_prot	1	AKT3_prot
PPP2R5D_prot	-1	AKT3_prot
PIK3R5_prot	1	AKT3_prot
CDC37::HSP90B1	1	AKT3_prot
PIK3CD_prot	1	AKT3_prot
PIK3R3_prot	1	AKT3_prot
MTCP1_prot	1	AKT3_prot
PIK3CG_prot	1	AKT3_prot
PPP2R2D_prot	-1	AKT3_prot
PIK3CB_prot	1	AKT3_prot
PPP2R1A_prot	-1	AKT3_prot
PHLPP2_prot	-1	AKT3_prot
MAPK13_prot	-1	AKT3_prot
PIK3R1_prot	1	AKT3_prot
AKT3_gen	1	AKT3_prot
THEM4_prot	-1	AKT3_prot
PPP2R2C_prot	-1	AKT3_prot
MAPK11_prot	-1	AKT3_prot
PRKCZ_prot	-1	AKT3_prot
PHLPP1_prot	-1	AKT3_prot
PPP2R5E_prot	-1	AKT3_prot
MAPK12_prot	-1	AKT3_prot
PIK3R6_prot	1	AKT3_prot
PDPK1_prot	1	AKT3_prot
PPP2CA_prot	-1	AKT3_prot
PPP2R2A_prot	-1	AKT3_prot
PPP2R5B_prot	-1	AKT3_prot
PIK3R2_prot	1	AKT3_prot
PPP2R3C_prot	-1	AKT3_prot
PPP2R1B_prot	-1	AKT3_prot
SGK3_gen	1	SGK3_prot
PDPK1_prot	1	SGK3_prot
CAB39::STRADB::STK11	1	PRKAB1_prot
GNG10_prot	1	PRKAB1_prot
SESN1_prot	1	PRKAB1_prot
GNB4_prot	1	PRKAB1_prot
GNB2_prot	1	PRKAB1_prot
CAMKK2_prot	1	PRKAB1_prot
GNB3_prot	1	PRKAB1_prot
GNG11_prot	1	PRKAB1_prot
CAB39::STK11::STRADA	1	PRKAB1_prot
GNG5_prot	1	PRKAB1_prot
GNG7_prot	1	PRKAB1_prot
GNB1_prot	1	PRKAB1_prot
GNGT2_prot	1	PRKAB1_prot
STRADB::STK11::CAB39L	1	PRKAB1_prot
MAP3K7_prot	1	PRKAB1_prot
GNG2_prot	1	PRKAB1_prot
PRKAB1_gen	1	PRKAB1_prot
GNB5_prot	1	PRKAB1_prot
STK11::CAB39L::STRADA	1	PRKAB1_prot
GNG12_prot	1	PRKAB1_prot
SESN2_prot	1	PRKAB1_prot
STK11_prot	1	PRKAB1_prot
GNAQ_prot	1	PRKAB1_prot
SESN3_prot	1	PRKAB1_prot
GNG3_prot	1	PRKAB1_prot
GNG4_prot	1	PRKAB1_prot
SPDYE5_prot	1	CDK2_prot
SPDYE17_prot	1	CDK2_prot
SPDYE18_prot	1	CDK2_prot
SPDYE3_prot	1	CDK2_prot
CDK7::CCNH	1	CDK2_prot
CDC25A_prot	1	CDK2_prot
SPDYE11_prot	1	CDK2_prot
SPDYE1_prot	1	CDK2_prot
SPDYC_prot	1	CDK2_prot
SPDYE2B_prot	1	CDK2_prot
SPDYA_prot	1	CDK2_prot
SPDYE16_prot	1	CDK2_prot
SPDYE6_prot	1	CDK2_prot
CDK2_gen	1	CDK2_prot
STK11_gen	1	STK11_prot
DUSP9_prot	-1	MAPK13_prot
RAPGEF3_prot	1	MAPK13_prot
MAP2K4_prot	1	MAPK13_prot
DUSP4_prot	-1	MAPK13_prot
GNG10_prot	1	MAPK13_prot
DUSP2_prot	-1	MAPK13_prot
GNB4_prot	1	MAPK13_prot
MAPK10_prot	1	MAPK13_prot
MAPK8_prot	1	MAPK13_prot
GNB2_prot	1	MAPK13_prot
DUSP7_prot	-1	MAPK13_prot
PGR_prot	1	MAPK13_prot
GNB3_prot	1	MAPK13_prot
[truncated: 11,771 more rows]
