# Supplementary material for: A pipeline to create predictive functional networks: application to the tumor progression of hepatocellular carcinoma
Source: BMC Bioinformatics. 2020 Jan 14;21:18. doi: 10.1186/s12859-019-3316-1 (PMC6958715; doi:10.1186/s12859-019-3316-1)
Supplement: Supplementary file 2 — Additional file 2 Input data and results of the application of our pipeline regarding hepatocellular carcinoma progression. This archive contains input and output data related to hepatocellular carcinoma agressiveness that were used in this work to illustrate the benefits of our pipeline. The input data consists of differentially expressed genes (in CSV format) and the KEGG graph extraction (in SIF format). The output data consists in a Cytoscape session to explore the graph and the computational prediction results along with dynamic plots of the results (volcano plots, precision and stability studies, in HTML format). [file 12859_2019_3316_MOESM2_ESM.zip › additional-file-2/diffexp_full.csv]

Genes	Log2FC	padj	volcano
COX7B2	-4.50150230525946	2.90974675545007E-07	-29.4224709180417
PAGE4	-4.39565888807683	1.57277719078455E-06	-25.5094713932313
XAGE1D	-4.05130453247945	0.000141931922202	-15.5890953942324
ABCG8	-3.13267097571443	4.31097502335528E-07	-19.9407805583433
AHSG	-3.19608942506426	7.4354787853962E-07	-19.5878446900231
APOA2	-3.02838532127154	8.23249560107817E-07	-18.4261150709571
BHMT	-3.56276978360808	1.47549915995511E-08	-27.9002676234613
CA5A	-3.22058333837414	4.38531641439547E-06	-17.2558825172198
CCL16	-3.21802996361293	3.5738562929538E-07	-20.746198030932
CDHR5	-3.07231637926834	1.26768205146133E-07	-21.1897342957855
CTAG2	-3.07897359088353	0.000128863408149	-11.9768081926752
CYP17A1	-3.18731687018441	2.41590491252936E-05	-14.7155875241034
CYP7A1	-3.17584857016771	4.10132861622048E-05	-13.9326872371812
DKK4	-3.80110255497346	8.95462374263892E-07	-22.9888882995921
GREM2	-3.2041186009635	5.66758018456685E-07	-20.0148547080803
MAGEC2	-3.11351937166065	8.9019742732184E-05	-12.6113527616719
NR1I3	-3.20729267606233	1.48936747568453E-10	-31.5180591440388
SERPINC1	-3.0955407087046	3.64712623333643E-05	-13.7381619805196
SSX1	-3.60473955658734	1.66740035346202E-05	-17.223301811109
SULT2A1	-3.37783096516452	3.43134172213031E-07	-21.8361099743795
VSNL1	-3.00094796891362	3.51440767317499E-11	-31.3723537917682
A1BG	-2.25933596355406	0.001249862832916	-6.55916329150831
AAA1	-2.25339979576025	6.69155511297393E-07	-13.913556063619
ABCB11	-2.37337595276927	0.00093093278071	-7.19389636240896
ABCG5	-2.86151313905872	2.01829405588503E-09	-24.880901265941
ABHD1	-2.09749530749917	1.01185755033258E-08	-16.7692245914408
ACSM2A	-2.17882276684111	0.001412134509546	-6.2099149148819
ACSM2B	-2.40227632800968	0.000177249582065	-9.01193492293205
ADH4	-2.03274377275418	0.017740087799436	-3.5594242646841
ADH6	-2.03095278947776	2.39703777069441E-07	-13.445567775057
AGXT	-2.5256105479202	1.00009407365008E-05	-12.6279495589504
AGXT2L1	-2.37339524650637	0.009268776384313	-4.82505936110943
AKR1C4	-2.19182683113451	0.000174594602632	-8.23681769262662
ALDH1L1	-2.43932993495999	2.92221237135032E-05	-11.0606250009005
ALG1L	-2.31976649400064	1.78132678236218E-07	-15.656698861711
APOA1	-2.55583282294088	0.000227316698101	-9.31184120971841
APOA5	-2.26822854884729	0.000650287328145	-7.22860556069324
APOC2	-2.13986731552112	0.000158876731067	-8.12922690726607
APOC3	-2.58347510554141	0.00030579484551	-9.07980368663829
APOC4	-2.75488480762577	3.12807321517933E-05	-12.4099932044867
APOF	-2.60102929543552	0.000749776528893	-8.1283938315718
APOH	-2.41249329357766	7.55012303811754E-08	-17.1818881415284
APOM	-2.46193883900589	3.45445986799089E-09	-20.8319905455424
AQP7P1	-2.71133869762431	4.07455707443517E-06	-14.6138975734594
AQP7P3	-2.18247538647617	1.52552689078821E-05	-10.5120675862861
AQP9	-2.74917981505864	8.76765842126342E-07	-16.6521020843692
ARG1	-2.28663642650741	0.005035876919391	-5.25451876552299
ASPDH	-2.61203339714123	0.000698976094955	-8.24236979802836
AZGP1	-2.04736787419275	6.78635544597762E-06	-10.5815411816682
BHMT2	-2.13430116830388	6.04828542714269E-08	-15.4061706624236
C12orf39	-2.56209123631938	9.46329567342779E-06	-12.871837714256
C18orf2	-2.3629880639731	6.69275246384923E-05	-9.86404612024906
C1orf64	-2.44036213265586	0.002173822986826	-6.49813728659959
C21orf90	-2.04797355068443	1.8531478748059E-05	-9.69119500401151
C22orf45	-2.44508440987363	2.33492652349818E-09	-21.1053005836216
C8orf80	-2.10326503512966	3.30274880478284E-06	-11.5282574213553
CA4	-2.28409110797199	8.18850859963957E-06	-11.6187036627836
CCL14-CCL15	-2.27850966678899	3.12807321517933E-05	-10.2640551078351
CCL15	-2.29128078657846	9.60791432262715E-08	-16.078767065869
CCL25	-2.85935956309753	0.000200990763107	-10.5705487741435
CDO1	-2.58775510153402	1.11509419122978E-06	-15.4040998953091
CECR2	-2.06653164341087	1.32465753990981E-07	-14.2133905180107
CFHR2	-2.56363282829724	0.000141931922202	-9.86465381600246
CFHR5	-2.48292187572364	0.003008078913029	-6.26121084695254
CHAD	-2.49864904092949	2.13081901441561E-11	-26.6642168942658
CPN1	-2.1410662952261	8.04730698053467E-06	-10.9073398635249
CPN2	-2.38527271527218	0.00043095336766	-8.02780162725277
CPS1	-2.80670455068458	0.000189234101416	-10.4493627198544
CSAG1	-2.54680102213974	0.000216791609247	-9.3313707846272
CTAG1B	-2.66409618096365	0.000904240548069	-8.10875223062009
CTNNA2	-2.08601471592164	0.007085467869496	-4.48416287401428
CYP1A1	-2.6636407626084	0.000223770780165	-9.72281251917325
CYP2A7	-2.07519147595726	0.018500066954686	-3.59594719676375
CYP2D6	-2.66552416498841	9.81459164548947E-06	-13.349285579824
CYP2D7P1	-2.37644391825579	1.63682668949952E-06	-13.7500980996832
CYP3A43	-2.08972359650286	0.000278527607135	-7.42924271062387
CYP4F12	-2.45799118757553	1.37834848832064E-10	-24.2373685975925
CYP8B1	-2.88210039938824	4.77670201550546E-05	-12.4531864857956
DAO	-2.57327803444901	8.79951372506528E-06	-13.0093134489699
DCXR	-2.2203770771418	1.99891244539777E-10	-21.5358951752324
DDC	-2.23791264033073	1.13754444182312E-07	-15.5401361534392
DNMT3L	-2.4505953245024	4.47266654282374E-05	-10.6587013483738
DPYS	-2.08705927012941	0.003465839877406	-5.13456548818747
ENPP3	-2.160686112146	0.000197997863466	-8.00175421767788
ENPP7	-2.79745230696926	1.98480863768026E-05	-13.1544078349906
ETNK2	-2.25265088588842	9.41054538624507E-09	-18.0806437456673
F10	-2.19855130627488	8.81208419214899E-12	-24.304811801583
F12	-2.28279134270956	4.55024617307705E-05	-9.9118003564276
F13B	-2.08883408474327	0.006499716655652	-4.56850067259954
F2	-2.33512050492108	3.77005963797192E-05	-10.3297599774192
F9	-2.30135453747933	0.007170942232174	-4.93507938736651
FABP1	-2.28959001217445	0.000424307783844	-7.7212279028126
FAM133A	-2.44378661031219	0.001321262544116	-7.03568823082829
FAM184A	-2.22328530698222	5.93242319186817E-13	-27.1835933705077
FATE1	-2.13919890809919	8.17552721724631E-09	-17.3007374368854
FETUB	-2.58257509345687	0.000102533565875	-10.3022379543681
FXYD1	-2.10462736161791	3.70527871788058E-05	-9.32598081602773
G6PC	-2.01067019019546	0.00173352048554	-5.55160319651944
GALR3	-2.22270985673183	9.62815101324497E-09	-17.8182582269717
GBP7	-2.07572945260567	0.00155249898737	-5.83065900894751
GLYAT	-2.58854079697006	0.000355189872782	-8.92927353334216
GPR88	-2.22459427412958	0.003289660779153	-5.52333140865887
GSTA1	-2.76674529834475	7.41062037215053E-05	-11.4270604610029
GSTA2	-2.07572131281212	0.011543252334007	-4.02206667453112
GYS2	-2.29429418410022	0.002006726966157	-6.1888854353462
HAO1	-2.1932757642099	0.001056623403698	-6.52736364095382
HFE2	-2.5748716159168	3.4655239139857E-05	-11.4845224596654
HOXD10	-2.27267083759075	1.944577141482E-07	-15.2522913077708
HOXD9	-2.35424850913638	1.54022480967855E-07	-16.0381199416955
HPR	-2.37510497312858	0.000771528796237	-7.39286541155587
HSD17B3	-2.22082138596139	1.50873373015704E-07	-15.1490830202977
HULC	-2.55276693433103	1.87032651931016E-08	-19.7279936459997
ITIH1	-2.37173299535947	1.21495620196952E-07	-16.4015757494799
KLF15	-2.07761612904419	3.74686549113877E-12	-23.7395314458085
KNG1	-2.3253078120558	1.26122520478104E-06	-13.7174729562135
KRTAP5-6	-2.22586748589227	4.1460073537084E-06	-11.9804422285498
KRTAP5-7	-2.06563135019326	4.60270271326815E-07	-13.0898791681115
LECT2	-2.41501472540305	0.000483933063405	-8.00629233019041
LIME1	-2.0114925188261	4.41083595429347E-09	-16.8069836887777
LOC100133985	-2.00683220681953	1.65644080342472E-10	-19.6284727729367
LOC148709	-2.01334323758596	6.74178299355862E-08	-14.4381378236072
LOC285733	-2.17269200540564	2.17843583389887E-09	-18.8195436052882
LOC339535	-2.30813087747397	9.62687521022263E-05	-9.27064150138894
LOC55908	-2.16645167025057	0.006426529828461	-4.74891291292026
LPPR1	-2.3356733913178	5.24263806833694E-10	-21.6761004123969
MAGEA1	-2.60512410039325	0.000520942222909	-8.5531706468286
MAGEA3	-2.42983237239581	0.002354383094032	-6.38589802672111
MAGEA6	-2.53353881648039	0.001686715715097	-7.025397004961
MASP2	-2.49907229205188	0.002033417286541	-6.72693654215875
MAT1A	-2.00566947602836	4.77670201550546E-05	-8.6662407802139
MEP1A	-2.46627896929363	0.001393993510134	-7.04304964945343
MLXIPL	-2.04890503441393	6.46826926337166E-13	-24.9745376467631
MOGAT3	-2.24206764493361	1.57982810736278E-05	-10.7650415368065
MSMB	-2.05202916886098	0.000114908000195	-8.08427616832291
MST1	-2.04909307711991	2.14938626112742E-08	-15.7118013400463
MST1P2	-2.01434809117543	9.06498120530805E-12	-22.243706890427
MTTP	-2.77492589042326	2.87752905718026E-11	-29.2504390954809
NAGS	-2.26937614803956	4.63641393651528E-09	-18.9125673315323
OTC	-2.38632426868627	0.003083404453563	-5.99198746687932
PAGE5	-2.3705554301876	0.001249862832916	-6.88204871209724
PCOLCE2	-2.02131556257584	4.03896037738715E-07	-12.9237467751539
PCP4L1	-2.70689480485552	5.91580737193701E-09	-22.2722924922129
PEG10	-2.16911164572175	0.013067601119295	-4.08618147788569
PFKFB1	-2.44739233206725	2.94721139251979E-06	-13.5355204072889
PIPOX	-2.21603573283315	2.02721311183269E-07	-14.8321500785847
PKLR	-2.41722200600721	1.28533499597844E-06	-14.2398153586101
PLA2G12B	-2.15114410502664	3.97097753329725E-05	-9.46740584917709
PLG	-2.3008803183235	0.002713940474159	-5.90497851751919
PPP1R3G	-2.21165313016659	7.4354787853962E-07	-13.5545387692134
PRAP1	-2.73203810871806	2.17178776381292E-05	-12.7399926205156
PROC	-2.1573827383024	5.3736570180452E-10	-19.9983556126894
PRODH2	-2.94940533418723	1.65761862394017E-09	-25.8972989059202
PROL1	-2.00878459161995	0.001087122383654	-5.95347820783862
PROZ	-2.0181907134083	0.000204068568864	-7.44757556747977
RBP4	-2.06006993898869	8.79951372506528E-06	-10.414768713029
RDH16	-2.00084834494289	0.002549428478522	-5.18931456548871
REN	-2.39186818096491	8.49911137315736E-06	-12.1282701343209
RHBG	-2.35992531726796	0.003377177641252	-5.83242820903799
RIPPLY1	-2.30356279932851	1.39090606536068E-05	-11.187718513108
RTP3	-2.96616435330158	3.23659970864098E-05	-13.3178139852893
SAA4	-2.07176514949556	0.011288030435774	-4.03451780456949
SERPINA11	-2.19458527102837	0.003878781091301	-5.29181384486273
SERPINA12	-2.49915589974062	5.64799243254547E-08	-18.1141466065467
SERPIND1	-2.36501104906259	1.31622707320159E-05	-11.5428365387752
SHD	-2.72011485239996	5.22003087641502E-07	-17.0886507848765
SLC10A1	-2.24263785516244	0.0060462232727	-4.97532755885389
SLC1A2	-2.51852380286329	2.89406541837789E-06	-13.9488230680365
SLC22A3	-2.14057235078902	4.90647465419318E-06	-11.3647918844451
SLC38A3	-2.05058641254689	1.95344290821324E-06	-11.7072064640361
SLC39A5	-2.72785187432342	8.26059585222793E-08	-19.3213437967265
SLC47A1	-2.04927563116906	3.37257252689318E-09	-17.3615424585116
SLC7A9	-2.10248605096007	2.79329887459355E-07	-13.7794467326889
SOAT2	-2.3959265208109	0.000114908000195	-9.43911127929808
SPDYC	-2.73422574818638	5.03090843901537E-08	-19.9553462959272
SPP2	-2.53788741724411	0.006426529828461	-5.56310878880323
SULT1E1	-2.80417253992151	3.23673872847127E-07	-18.1987779308967
tAKR	-2.33309742525276	0.001954316535389	-6.32037280843554
TBX10	-2.63253257847404	8.35928940854999E-09	-21.2651523198176
TERT	-2.36062129684022	5.58857628026592E-06	-12.3996326929859
TF	-2.93706955520339	2.66117395416666E-11	-31.0592953642129
THBS4	-2.2248083685455	2.03174155484961E-06	-12.6639018778514
TLX1	-2.96987794117939	7.1615719814131E-10	-27.1595089397395
TMEM82	-2.04535129167855	0.000594607207608	-6.59783248996661
TRIM55	-2.19278888479002	0.009599843317893	-4.42446875564035
TTR	-2.12932532418888	0.000678914501779	-6.74609637035047
TUBA3C	-2.44478925432066	0.000204068568864	-9.02181969084901
UGT1A3	-2.171579967921	0.0005689276943	-7.0466530531981
UGT2B10	-2.02046674527199	0.004797017103505	-4.68552043651403
UPB1	-2.54270034020673	0.000132896011833	-9.85674748837905
VCX3A	-2.28624770535688	0.000355189872782	-7.88650159580371
ZG16	-2.13120884179281	0.004346436579787	-5.03363109383647
A1CF	-1.56216956122566	2.56867898622539E-06	-8.73298113751251
AADAC	-1.72654108286127	0.016454992711299	-3.07963531045326
AADAT	-1.08393120735716	0.000200990763107	-4.00710279429599
AASS	-1.50963096363623	1.01845827338394E-05	-7.53616345638061
ABAT	-1.32665730222774	0.002647765350093	-3.41895573736177
ABCA6	-1.57460556296951	8.9019742732184E-05	-6.37796135005508
ABCB4	-1.79450974333142	0.001027262839696	-5.36256652411779
ABCC11	-1.82314477200955	3.88165583177215E-07	-11.6881500926665
ABCC2	-1.762345397568	3.02305771982192E-05	-7.96501441671772
ABCC6	-1.31350506560323	8.62139652383752E-08	-9.27915458161752
ABCC6P1	-1.46025959165447	4.59602699902335E-08	-10.7148262302162
ABCC6P2	-1.33530055099375	1.48936747568453E-10	-13.1219960234371
ABHD12B	-1.18943015372965	0.00126665298724	-3.44618635476028
ABHD6	-1.00591089190515	7.79199677107711E-05	-4.13263525616149
ACADL	-1.03587057966278	0.02615285556228	-1.63924539136304
ACADSB	-1.04913576143108	0.001617940820187	-2.92817711397358
ACAT2	-1.20423641210638	3.50500775534187E-07	-7.77372057784933
ACMSD	-1.35730595929258	0.005830398082445	-3.03263113697386
ACOT12	-1.88730609285603	0.016813240979349	-3.34873885259614
ACOT4	-1.20472374981669	2.73302220133385E-07	-7.90703186410462
ACOT6	-1.5668085016569	1.21197698815105E-06	-9.27003131500509
ACOX2	-1.92851666699238	1.05287974169227E-06	-11.5279421718534
ACR	-1.19120009077582	0.000296476110465	-4.2025661843678
ACSF2	-1.22938195075487	1.60516894322241E-07	-8.3530101566686
ACSL1	-1.1788992704776	0.000771528796237	-3.66949829124477
ACSL5	-1.5351647058796	2.8509377000072E-07	-10.0476718410403
ACSL6	-1.11774227595728	0.016454992711299	-1.99371947484729
ACSM1	-1.61120706299206	0.007609498406381	-3.41357412775124
ACSM3	-1.33915688908162	0.000166437261	-5.0603383444939
ACSM5	-1.68054890848405	0.002749601690829	-4.30343236573612
ACSS2	-1.11212885077386	6.69155511297393E-07	-6.86680949573341
ACSS3	-1.50294541625008	0.000749776528893	-4.69680686491103
ACVR1C	-1.08515427015172	3.64712623333643E-05	-4.81596804567157
ACY1	-1.07597438364706	1.36530788041161E-05	-5.2343672600482
ACY3	-1.37956236321757	1.79028648690742E-05	-6.54888940789474
ADCY10	-1.12025181292677	0.010058549068584	-2.23766340788172
ADH1A	-1.83710743387536	0.006195182402193	-4.0562338307961
ADH1B	-1.84387693925381	0.002613323745572	-4.76237787009527
ADH7	-1.27312945571716	0.0001802045932	-4.76689477727756
ADHFE1	-1.51244388380189	2.97534078128391E-05	-6.8460217107678
ADI1	-1.06460680240493	3.05959754212297E-06	-5.87059929337971
ADIG	-1.29777582863739	0.000612434898812	-4.16967596113339
ADPRHL1	-1.05421194926233	0.000527765299036	-3.45524203970509
ADRB2	-1.68356500206532	1.31191460675197E-06	-9.90288832541485
ADSSL1	-1.10280241483733	6.8147994497785E-05	-4.59487800527681
AFM	-1.39752234473167	0.186066913179484	-1.02065367799036
AFMID	-1.04486622744173	6.27355593045689E-10	-9.61536706583661
AFP	-1.13263163533298	0.212010975960174	-0.762987849050895
AGBL2	-1.17123789467886	0.004346436579787	-2.76630772607701
AGMAT	-1.28095438694106	0.000491451845707	-4.23806196517668
AGRP	-1.12807283245949	0.00190317612832	-3.0689458509071
AGXT2	-1.94154396572086	0.023842805581587	-3.15043203110164
AK3L1	-1.12950887137877	4.03614673287448E-05	-4.96309931506621
AKR1C2	-1.25489903042838	0.001663237122057	-3.48742191818544
AKR1CL1	-1.98534233497537	6.37045580048551E-05	-8.33015792312149
AKR1D1	-1.5229610769502	0.084838601285397	-1.63171039741154
ALB	-1.26830506527981	0.125491405023326	-1.14323245270222
ALDH1A1	-1.44634797273419	2.54286927222861E-05	-6.64550026899043
ALDH5A1	-1.06035478543101	1.91645875480777E-06	-6.06257904027383
ALDH6A1	-1.04433346268719	0.001981867902593	-2.82275533366099
ALDOB	-1.53450309815465	0.027498818268362	-2.39487745482902
ALDOC	-1.47359873291518	1.16379107037319E-07	-10.2181177835464
ALKBH2	-1.08364029591711	7.77738120995673E-09	-8.7874197086822
AMACR	-1.10053725598049	0.000189234101416	-4.09730086184113
AMBP	-1.75819984757816	4.90647465419318E-06	-9.33468815086933
AMDHD1	-1.58201666601505	0.001954316535389	-4.28569120609702
AMN	-1.66175736636346	0.002230645678631	-4.40626499727405
AMT	-1.45110984213965	2.72942867374105E-12	-16.7805300978434
AMY1A	-1.35115786234745	3.12807321517933E-05	-6.08659202138168
AMY2A	-1.17929798552428	0.000527765299036	-3.86521892468991
ANG	-1.48958251434076	0.000760710324881	-4.64568118064064
ANGPTL3	-1.83967806495532	0.003208797544039	-4.58752734170996
ANKRD20B	-1.17836493329996	2.8509377000072E-07	-7.7124129505072
ANKRD43	-1.51894539229089	2.17178776381292E-05	-7.08311975114881
ANKS4B	-1.53707526972873	3.43656113282274E-06	-8.39838856278579
ANXA10	-1.16474043446374	0.030148906816494	-1.77125389287438
APLN	-1.08913630931895	0.000234662563298	-3.95308143290853
APOB	-1.55078123589889	0.000576857076227	-5.02287462191053
APOC1	-1.67750188506187	7.79199677107711E-05	-6.89176694304822
APOC1P1	-1.79048515720773	0.035235043608498	-2.60162002977036
APOE	-1.33453002873953	2.54286927222861E-05	-6.13173304913548
AQP11	-1.39547513348435	1.78545049037155E-08	-10.8124932564146
AQP6	-1.88697565193578	0.000344848661432	-6.53341063436081
AQP7	-1.26784068241113	0.000729481225238	-3.97719832024033
AQP8	-1.37729684517852	0.03423318285525	-2.01850113788794
ARID3C	-1.43008288285189	0.004293359401745	-3.38529613979274
ARL4D	-1.71144845167505	6.26361149088751E-11	-17.4622083773757
AS3MT	-1.35236501306491	1.7034044626903E-06	-7.8013640048655
ASB4	-1.91140891331867	1.469649911733E-05	-9.23743044126491
ASCL1	-1.58275160599371	0.002932339233182	-4.00877077509878
ASGR1	-1.88791919764157	1.27033032528012E-05	-9.24340972012547
ASGR2	-1.26156591551567	0.022628732049488	-2.07570458599835
ASPSCR1	-1.30935912068584	8.68558618086534E-11	-13.1737251191596
BAAT	-1.49055764168162	8.79951372506528E-06	-7.53557575776904
BANF2	-1.57633925008444	0.002516912445065	-4.09711361724734
BCHE	-1.16653111497165	0.003599284893411	-2.85074981339883
BDH1	-1.74367186164086	0.000366171137301	-5.99180732696711
BGLAP	-1.20125797454375	3.95780484303891E-07	-7.69110898869031
BNIP3	-1.0906506613879	2.06610028643172E-09	-9.47213587192003
BNIPL	-1.02731168531029	1.99112448296204E-06	-5.85660281764244
BSN	-1.16874271164967	1.39090606536068E-05	-5.67623529777206
C10orf114	-1.44504879738749	1.70520000798316E-07	-9.78041492560001
C10orf125	-1.21941190448745	8.05966310765391E-05	-4.99188591904547
C10orf140	-1.70586211477142	3.71205595509016E-09	-14.3810752133164
C10orf58	-1.03038876571028	5.55465447371007E-07	-6.44543510247186
C10orf62	-1.33424268784634	2.06163171624986E-05	-6.25197959422429
C10orf75	-1.50291846127437	3.07038930966682E-10	-14.2969725896078
C12orf27	-1.10787501015315	0.000234662563298	-4.0210946005081
C14orf53	-1.25317353350724	0.000958197577801	-3.78276061762841
C14orf73	-1.20584161870504	0.002262104127126	-3.19003881820664
C17orf58	-1.02653782685602	3.60177391990708E-11	-10.7206309091813
C18orf18	-1.28736336911499	8.56121626728334E-10	-11.6731216892157
C18orf56	-1.11553723151533	2.67457797659098E-06	-6.21660423456869
C19orf36	-1.109168597336	0.000192020949689	-4.12239300539978
C19orf45	-1.01259206858045	0.006274184008475	-2.23017605865169
C19orf73	-1.05677146544453	5.09595303467908E-06	-5.59325315255471
C1orf105	-1.16031335132085	0.002580432981782	-3.00324765188857
C1orf115	-1.11991911683484	1.30696804914331E-08	-8.82914557136284
C1orf130	-1.33989522265942	0.000320230762146	-4.68231336608923
C1orf168	-1.35529132087917	0.001071860169594	-4.02502801281852
C1orf182	-1.54139078344169	8.76765842126342E-07	-9.33638335956909
C1orf223	-1.34404774153116	3.52086727387622E-05	-5.98551547508282
C1orf226	-1.10125376672794	2.83786389120625E-06	-6.10866393629069
C1orf51	-1.08884256998887	6.69275246384923E-05	-4.54525923842457
C1QTNF3	-1.53687976200398	1.63832256117956E-05	-7.35489269284961
C20orf152	-1.15670609243884	2.54286927222861E-05	-5.31468968281111
C20orf56	-1.18035063995522	8.32842139345979E-05	-4.81516643824905
C2	-1.50624290784004	4.40298911134892E-07	-9.57406008070261
C21orf29	-1.24593969047397	0.000238038408648	-4.51447926767246
C2orf52	-1.01307264784669	0.000241701688493	-3.66400042671073
C2orf54	-1.10687448276797	0.020584207248476	-1.86670602002694
C2orf82	-1.36987477097376	0.009169107007793	-2.79135677778286
C3orf65	-1.21292344524457	0.002419491317104	-3.17334241729415
C3P1	-1.58417517111481	0.046313225276491	-2.11375696790655
C4BPA	-1.04083133291669	0.195209006801104	-0.738469984931252
C4BPB	-1.67539249320857	0.000171977802268	-6.30706129034524
C5orf27	-1.05151983994345	0.137679052433217	-0.905497521266601
C5orf33	-1.01890056711792	4.8569598042776E-05	-4.3951656478046
C5orf45	-1.09839956312067	4.38630518092168E-08	-8.08191541435514
C5orf58	-1.30456155044493	0.074032549415808	-1.47490766862042
C6orf142	-1.97806083583861	0.00011147252914	-7.81894245723759
C6orf201	-1.13450221689398	1.90222038409628E-07	-7.62469348612343
C6orf208	-1.04520000173496	0.00151119368855	-2.94817460386694
C6orf97	-1.33558581830694	0.000146696639019	-5.12007486258368
C7orf10	-1.15955232948439	3.70237869708374E-06	-6.29813069645458
C7orf11	-1.07071464777047	9.06498120530805E-12	-11.8235090015626
C7orf55	-1.17054907740712	4.09978970712022E-09	-9.81767419361914
C8A	-1.64341304571487	0.007518358642688	-3.49040710569435
C8B	-1.29851222723405	0.191282496377149	-0.93275349566268
C8G	-1.10817649145882	0.036311164651944	-1.59572962251129
C8orf46	-1.31436569135949	0.000366171137301	-4.51657571189507
C9orf103	-1.20693958662169	2.84629709525784E-09	-10.3141674870905
C9orf152	-1.02838926205552	0.024074730242515	-1.66438484714545
C9orf169	-1.02162533182749	8.33984500335621E-06	-5.18867366467939
C9orf173	-1.09376992466747	0.002516912445065	-2.8428522935343
C9orf24	-1.09115869313427	0.000470589891904	-3.63067495822379
C9orf43	-1.17695539989959	5.51639187162795E-09	-9.71970361267408
C9orf53	-1.51029510904538	8.32842139345979E-05	-6.1611542153295
C9orf96	-1.07606957733274	9.87039277000164E-09	-8.61465316103127
CA14	-1.56238962298549	0.000278527607135	-5.5545009575162
CABC1	-1.00666362072552	1.6697936136266E-06	-5.81583518823572
CADM1	-1.03711809042617	4.10132861622048E-05	-4.54991529434522
CALML6	-1.6293756232939	3.11572869877032E-06	-8.97205970254851
CALR3	-1.58587197827696	4.22151720971769E-06	-8.5233188005837
CAT	-1.06041731783207	1.07478025381179E-06	-6.32929197715655
CBLN1	-1.28318627868025	0.008362459256548	-2.66603248386645
CBR1	-1.13408981183678	1.63682668949952E-06	-6.56184059165692
CBS	-1.15908499852501	0.000257456100906	-4.16030009037945
CBWD5	-1.15153131940248	0.042473216059409	-1.57976837497465
CCBL1	-1.128440862946	3.91002553627887E-11	-11.7446098405915
CCBP2	-1.81736685171816	7.5824085538449E-07	-11.1226355548459
CCDC13	-1.21565866344517	0.01103380901782	-2.3793777481758
CCDC152	-1.21151702491533	5.92526585734857E-06	-6.33295344455767
CCNB1IP1	-1.03058849608071	1.29553673023163E-07	-7.09823007409256
CD300LG	-1.19830586866307	0.005222775171134	-2.73465222813821
CD36	-1.62185388945829	2.20396835441582E-06	-9.17449439779104
CDC25C	-1.47628694483728	1.13869875801332E-06	-8.7744460246801
CDHR3	-1.21703511559118	2.29960271152771E-08	-9.29613675279607
CDKN2A	-1.15715706959531	0.000527765299036	-3.7926507626909
CDKN3	-1.01365573776822	0.000301277332845	-3.56911585276614
CEACAM20	-1.20762045883137	0.012774894556345	-2.28680163705338
CEACAM22P	-1.74952484188782	4.30364174452545E-09	-14.6368115543437
CEBPA	-1.48627115120626	9.13809401424379E-07	-8.97580606723294
CECR4	-1.60878480863431	2.24632991682109E-06	-9.08726355821398
CELF6	-1.06860003705863	7.04215252900421E-05	-4.43714213415164
CELSR3	-1.40109326414942	5.58857628026592E-06	-7.35952093091933
CENPV	-1.56096124942398	3.15216366713466E-09	-13.2703422935356
CES1	-1.72430701927124	0.002580432981782	-4.46303664511516
CES2	-1.28097288123687	0.000355189872782	-4.41876645666393
CES3	-1.74889753754002	9.12417585738725E-06	-8.81410492012028
CES4	-1.64027128197575	0.003045526502455	-4.12747632871564
CES8	-1.33513293984729	0.00173352048554	-3.6863968704455
CFB	-1.04750270651957	0.004563550148753	-2.45188662349887
CFHR1	-1.717258263586	0.007338079597198	-3.66534623011791
CFHR3	-1.24094478150007	0.083461508107176	-1.33837603722883
CFHR4	-1.17660153955344	0.407947295999866	-0.458163863867521
CGREF1	-1.31437118859852	0.000107778239611	-5.21472683248667
CHGA	-1.2295850820264	0.003248534837384	-3.05959189436034
CHN2	-1.35827681294342	8.99771803518952E-08	-9.5702386161348
CHPT1	-1.04884517896988	1.69696802699608E-09	-9.19871449997159
CHST13	-1.41204798459344	1.95550072809337E-08	-10.8851136302826
CIDEB	-1.35586499032681	1.41655592396827E-05	-6.57427243904846
CLDN14	-1.63806936895525	1.02532071485841E-07	-11.4486965889277
CLDN15	-1.40811507104185	0.00021348766535	-5.16866549752162
CLDN19	-1.99121558620757	1.11593925311254E-05	-9.86121531710044
CLEC2L	-1.0755613451708	0.120651229265837	-0.987868945266877
CMBL	-1.66332987562418	1.88432795055696E-05	-7.85897336760675
CMTM8	-1.2325713188138	1.30972313033801E-11	-13.4138524192658
CNGA1	-1.03026275818333	0.060405130031837	-1.25581424456771
CNKSR2	-1.22818187275313	0.002419491317104	-3.21326267394675
COL2A1	-1.76578417177407	0.016630374801047	-3.14150302295193
COQ10A	-1.30755983987927	2.42172344932153E-10	-12.5733325675882
CORT	-1.01427733593113	0.000535729079688	-3.31775672716068
CP	-1.56436708198554	0.001056623403698	-4.65568123201138
CPB2	-1.64889367100935	1.88432795055696E-05	-7.79076455992529
CPLX2	-1.52352856675885	0.160051388135653	-1.21233346702794
CREB3L3	-1.46480797790172	0.023107232649916	-2.39679507579651
CRIP3	-1.42603652172357	0.008965926452869	-2.91967405941792
CRYAA	-1.31747579589029	0.080715259324758	-1.44005947967534
CRYL1	-1.0656666642841	5.19617800355973E-05	-4.5656527190154
CTH	-1.6259594401148	0.000339850826437	-5.63998448428477
CUX2	-1.23957801319001	0.006345796405433	-2.72398987153357
CXCL17	-1.52054587036287	0.015758623283584	-2.74075614539477
CXorf57	-1.60501146438827	1.54495442546513E-08	-12.5368798945909
CXorf66	-1.04569167447316	0.000739499308129	-3.2741257040666
CYB5A	-1.25564320553682	9.46329567342779E-06	-6.30829821341432
CYP27A1	-1.40877188993259	8.05966310765391E-05	-5.76706569340691
CYP2A13	-1.95256709316746	0.002680271343195	-5.0216535168431
CYP2A6	-1.7001471716444	0.040114205736692	-2.3745986190305
CYP2B6	-1.58643871661401	0.008866978093808	-3.25572818698051
CYP2B7P1	-1.01981618423849	0.135631377820852	-0.884833137065564
CYP2C18	-1.15238695389623	0.005157942066881	-2.63611228433214
CYP2C19	-1.56419160900141	0.002932339233182	-3.96176227847372
CYP2C9	-1.67767943647186	0.004507438967537	-3.93595363892232
CYP2E1	-1.52019328337454	0.03595817366036	-2.19546674952604
CYP2J2	-1.75716880550471	1.06827390793295E-07	-12.2497814314875
CYP3A5	-1.21056514690796	0.002970200976048	-3.0593573851449
CYP4A11	-1.65380984779988	0.021678136849694	-2.75190327970285
CYP4A22	-1.93915993081216	0.031027742740721	-2.92473761284472
CYP4F11	-1.36678398171563	0.000749776528893	-4.27129310137517
CYP4F2	-1.87667937124041	0.005622325888366	-4.22268619796919
CYP4F3	-1.65004207734453	0.002230645678631	-4.37520109529778
DAB1	-1.15980257268878	0.017925405054444	-2.02563117252753
DCST2	-1.05490213098689	6.05874506863756E-05	-4.44917349934855
DDX25	-1.11376801002734	0.001470447715993	-3.15480403665967
DEPDC7	-1.46899324266647	0.000200990763107	-5.43060932975901
DGAT2	-1.29665103292075	0.000520942222909	-4.25717820977649
DHCR7	-1.14337173779634	5.22003087641502E-07	-7.18303505723666
DHRS4	-1.09840191657259	1.19090858062386E-08	-8.70387032578296
DHRS4L1	-1.47473739385561	1.30696804914331E-08	-11.626438850944
DHRS4L2	-1.0008186745407	2.61261016680922E-07	-6.58831466087169
DIO1	-1.84984671691521	0.003979401364015	-4.43996926538878
DMGDH	-1.97762608304004	1.05743108607491E-05	-9.84016888202098
DMRTA1	-1.07291941021826	0.002896178215343	-2.72325692091935
DNAH11	-1.16798783507681	0.013067601119295	-2.20026030817728
DNAH12	-1.06282458450526	0.009268776384313	-2.16069856810956
DNAJB3	-1.20894483968867	0.000760710324881	-3.77043382028412
DPP4	-1.26427624980518	0.00021348766535	-4.64068680613521
DQX1	-1.65927161115634	0.013814886732352	-3.08566888442137
DSG1	-1.47811142687189	0.009599843317893	-2.98243842392328
DUSP9	-1.32716091241573	0.010530285254291	-2.6245401535651
E2F1	-1.05848913278892	0.00012486707482	-4.13186743700654
EBP	-1.42114015732085	1.97006154775501E-09	-12.371764354544
ECHDC3	-1.29525791646943	0.000204068568864	-4.77979169569733
EHHADH	-1.41827628170033	8.32842139345979E-05	-5.78576917793441
ELL2	-1.10313336439826	1.0941068444035E-06	-6.57571208966355
ELOVL3	-1.00892665193176	0.030426382914919	-1.53028916985642
EME1	-1.05788907816061	1.57982810736278E-05	-5.0793382142001
EML6	-1.54009472601479	2.50198335395887E-07	-10.1672673536515
ENHO	-1.51623869408958	0.000543805486074	-4.94984675611691
ENO3	-1.01949916072132	0.001596346944445	-2.85140938526851
ENPP1	-1.18296698020632	4.38630518092168E-08	-8.70415411022177
EPHX1	-1.51906566866834	9.48090098325236E-05	-6.11142963595631
EPHX2	-1.20247507790943	5.10806544275798E-05	-5.16071465645872
EPR1	-1.02827326160722	0.000171977802268	-3.87096307908108
ERAS	-1.18851021125568	2.82387459941868E-05	-5.40671668639368
ESM1	-1.81428331782959	2.51775587673933E-09	-15.6009975424978
ESPN	-1.77099748616553	3.36520944944583E-07	-11.4636452993472
EVPLL	-1.16812692585205	0.028647960532085	-1.80231038178636
F11	-1.34475427454214	0.000463880643841	-4.48286444319499
F5	-1.26232133155192	0.000197997863466	-4.67480444384317
F7	-1.99986805918035	1.78132678236218E-07	-13.4976223023818
FADS1	-1.21563214086963	3.52086727387622E-05	-5.41363581541684
FAM151A	-1.54977488529805	0.014423032621245	-2.85304786861508
FAM166A	-1.812830979002	1.26768205146133E-07	-12.5030765149809
FAM166B	-1.22539198592065	2.45752919460229E-05	-5.64844596950648
FAM169A	-1.67069258922974	2.24566382302252E-08	-12.7785516559542
FAM176A	-1.5128819658194	2.72583884871933E-05	-6.90554946547858
FAM57B	-1.35358591347346	2.6331750635015E-05	-6.19877412304329
FASN	-1.26784639617051	5.2839583592516E-06	-6.69047692432717
FBXL21	-1.21564939581408	0.003599284893411	-2.97078427124477
FBXO43	-1.41607341690561	4.70989353283163E-08	-10.3755542213979
FDPS	-1.06305395100668	5.12240243174821E-07	-6.68716884245454
FGA	-1.1625437613397	0.304854285555559	-0.599765272725829
FGB	-1.24546177644016	0.276625819077255	-0.69510129327978
FGG	-1.15371972575033	0.315859497782014	-0.57744371369543
FGGY	-1.33050880306183	0.000443637788626	-4.46115805482215
FIGF	-1.41728219845687	0.000842525760692	-4.3573162175173
FITM1	-1.15417720878936	0.000269836497098	-4.11914224361321
FLJ36777	-1.47378126463311	1.87032651931016E-08	-11.3895033006194
FLJ37307	-1.00413192390449	7.16354848160524E-05	-4.16199809039057
FLJ42289	-1.42215517013374	4.2442773805979E-05	-6.21794148890919
FMO3	-1.71589866699026	0.000320230762146	-5.99627129601715
FMO5	-1.65292857936851	1.66740035346202E-05	-7.8976268181836
FOLH1B	-1.69500623116014	0.002713940474159	-4.35006345282431
FOXA2	-1.4914609301796	2.91859745886601E-14	-20.1866638774759
FOXN4	-1.30970623548101	0.040114205736692	-1.82926905974898
FRRS1	-1.10492837331795	0.000329807350584	-3.8470729490525
FST	-1.163842495618	0.005905962547342	-2.59386660703388
FTCD	-1.88543284537066	0.00173352048554	-5.20581399287815
FUNDC2P2	-1.13811406762884	0.000137284652501	-4.3958267491008
GALK1	-1.22263667435559	2.61261016680922E-07	-8.04852600324733
GALP	-1.34239962026589	0.002647765350093	-3.45952558798221
GAMT	-1.22289763092295	0.000301277332845	-4.3058635769645
GAS2	-1.86384433252489	5.65039530343128E-10	-17.2366854561278
GBA3	-1.20343128459413	0.084838601285397	-1.28936410087043
GCAT	-1.57099426797506	1.11130192561573E-07	-10.9249579614753
GCGR	-1.30622046531404	0.058786803489927	-1.60759185192377
GCHFR	-1.31807644252435	1.03590929459957E-08	-10.5244163291482
GCKR	-1.50952802465465	0.000126877701073	-5.88204908948108
GGH	-1.48033196455321	9.9320459302866E-05	-5.92571153674549
GIPC2	-1.44781883573882	7.1921405594612E-06	-7.44633762151315
GJB1	-1.16019045231179	0.000241701688493	-4.19608437891557
GLDC	-1.0315381506548	0.00214446452348	-2.75284640168404
GLOD5	-1.46176643369822	0.001532198056698	-4.11441219010897
GLT1D1	-1.28426838800231	0.002713940474159	-3.29594598271338
GLTPD2	-1.81000425166326	0.016991980604294	-3.20326587776231
GLUL	-1.29787213113663	0.000854428292811	-3.98229270107631
GLYATL1	-1.61479057319565	0.004851807140278	-3.73678116635619
GLYCTK	-1.79074992783511	1.1375127878926E-10	-17.807295560217
GNAT1	-1.18125585658026	8.63744325172605E-06	-5.98142462962304
GNMT	-1.74962632642037	0.002324168769397	-4.60804743682292
GOLGA2B	-1.74964191175839	1.60413819001849E-12	-20.6366033237901
GOLGA6B	-1.28543918180356	0.003878781091301	-3.09958557947014
GOLT1A	-1.25304923646529	0.000355189872782	-4.32244274312419
GPAM	-1.49042927079724	0.000470589891904	-4.95919087162645
GPC3	-1.62004611158023	0.002115790731158	-4.33285753608273
GPER	-1.63415822924428	1.82018259069587E-07	-11.0140386084836
GPLD1	-1.38495860885407	0.004679593987093	-3.22666524588582
GPR128	-1.32682613827435	0.003289660779153	-3.29430879535448
GPR158	-1.45403140060811	0.000749776528893	-4.54394723210361
GPR44	-1.71527962068969	3.36520944944583E-07	-11.1029842302935
GPT	-1.43065504868925	0.001854985733675	-3.90806234926145
GREB1	-1.78734113610034	1.63682668949952E-06	-10.3415509914565
GRTP1	-1.0839096522967	4.90929446273647E-07	-6.83836531301106
GSDMB	-1.08925103534347	3.99894818402182E-06	-5.87983615141512
GSTA4	-1.27521880482645	4.28743351241847E-08	-9.3955604279875
GSTM2P1	-1.32756112035141	0.000132896011833	-5.14627482121213
GSTO2	-1.55370861946184	0.000417991182697	-5.24972176835365
GTSF1	-1.50832958689011	0.089337117309159	-1.58218956853692
HAAO	-1.63194986103052	1.11509419122978E-06	-9.7144890830464
HACL1	-1.01272568138019	3.99714073952764E-09	-8.50512402071676
HAPLN4	-1.31000554224377	0.000729481225238	-4.10946889021497
HCN3	-1.16148100894967	1.5302366925413E-10	-11.4002164710981
HERC2P4	-1.13957861811957	0.015263393768358	-2.06987235992446
HGD	-1.35400218526041	0.000669321121839	-4.29809778279182
HIST1H1C	-1.06547420651507	0.001199173811571	-3.11237573880941
HIST1H2AE	-1.0476237410632	0.001118439279469	-3.09194370726787
HIST1H2AG	-1.18729741600783	0.002680271343195	-3.0535167091045
HIST1H2AM	-1.49487244654717	2.92221237135032E-05	-6.77818253220759
HIST1H2BL	-1.24576923620852	0.001216313732938	-3.63136050373331
HIST1H3A	-1.25456836683383	0.001071860169594	-3.72589475244807
HIST1H3B	-1.34463531258293	0.003248534837384	-3.34587281790157
HIST1H3C	-1.52162702021646	1.98480863768026E-05	-7.15511837209983
HIST1H3H	-1.20009957343618	0.002202890349155	-3.1886731109796
HIST1H4I	-1.38183839759966	9.05164908841476E-05	-5.58714890363748
HIST1H4J	-1.18033867612209	1.73702345934932E-06	-6.79898013333571
HIST2H2AB	-1.26505947079582	0.000204068568864	-4.6683526702968
HIST2H2AC	-1.05388569146351	3.52086727387622E-05	-4.69332220895441
HLF	-1.7228848820374	1.98499742696356E-07	-11.5471880611198
HMGCR	-1.05589777699907	2.5857055136321E-08	-8.01154090211771
HMGCS1	-1.15646775490997	3.05959754212297E-06	-6.37715142290496
HMGCS2	-1.74993329239807	0.001150218041348	-5.14343862493445
HNF1A	-1.25457605746105	2.94673033623006E-17	-20.7389697555619
HNF4A	-1.65226925081538	6.29333806838942E-12	-18.5072643959797
HORMAD2	-1.48129805000235	0.003738469459982	-3.59556388572617
HP	-1.75291145081095	0.087877070836104	-1.8512926026881
HPD	-1.88294700886105	0.017740087799436	-3.2971235048348
HPN	-1.12281983782591	0.011543252334007	-2.17565634815581
HPX	-1.17742372293976	0.399177500408007	-0.469596549123466
HRASLS2	-1.58933468078228	0.01336146095251	-2.97864531915195
HRCT1	-1.81641203008989	9.81459164548947E-06	-9.09682352116408
HRG	-1.43305435471686	0.101864863571213	-1.42155494207873
HSD17B14	-1.01924339250356	0.005035876919391	-2.34214476357547
HSD17B6	-1.65623582697237	0.021015377448519	-2.77827399672465
HSD17B7	-1.19272280331974	5.91580737193701E-09	-9.81370649868575
HSD17B8	-1.09033800021864	5.38135309523395E-06	-5.74510923678353
HSPB9	-1.64739947230835	3.80529004652693E-07	-10.5756658081507
HYAL1	-1.45895650929783	3.10470507949944E-08	-10.9538157788328
HYAL3	-1.30148493763957	7.89412680230717E-10	-11.8470216081973
IDI1	-1.01274646854805	5.44393475752624E-07	-6.34393207726293
IGFBP1	-1.33170328358362	0.001806542161148	-3.65306439046388
IGFBP2	-1.42013013058438	0.000216791609247	-5.20329648673151
IL11RA	-1.34259912942154	9.16889410883195E-14	-17.504381903058
IL22RA1	-1.24583807681437	0.002006726966157	-3.36066280507093
IL27	-1.61634428957716	0.000805817233174	-5.00058688416583
IL28RA	-1.04376824155975	0.002006726966157	-2.81557705756877
IL6R	-1.15254090635949	0.000128863408149	-4.48323474113282
INHBC	-1.08474389426852	0.187349250252199	-0.788986346003273
INSIG1	-1.22125568450541	0.001393993510134	-3.48758779024596
IQCH	-1.62831329067091	1.51230933007572E-06	-9.47736851618936
IRS1	-1.06891607766509	1.03590929459957E-08	-8.53495097804972
ITIH3	-1.93997058522337	0.000296476110465	-6.84423619781462
ITIH4	-1.45955495725275	0.003690157132419	-3.55103173614511
ITLN2	-1.18787893720973	0.065355177757747	-1.4073039342314
IYD	-1.07712312043634	0.056262469042344	-1.34616824002867
JAKMIP2	-1.02691894725007	0.003979401364015	-2.46479263505632
KCNJ8	-1.53578971727155	6.42855666782107E-07	-9.50943565319746
KCTD6	-1.17331344109429	2.5908376931621E-11	-12.4213529002848
KHK	-1.89295850707351	3.90261494088232E-09	-15.9172147551834
KIAA1529	-1.1305417590392	2.02259284874633E-05	-5.30686649838114
KIAA1984	-1.14890754534919	0.000794142210321	-3.56173025711831
KISS1	-1.52964243699079	4.69887428513103E-05	-6.62030191137865
KLB	-1.48117606802236	0.033585989913649	-2.18301927149853
KLHL31	-1.11030477168145	1.54495442546513E-08	-8.67268420058718
KLHL32	-1.33800813126316	2.39703777069441E-07	-8.85804884568602
KLKB1	-1.19120391584514	0.001249862832916	-3.45822893254956
LASS4	-1.04448005286403	1.91655298539475E-05	-4.92731289250554
LBX2	-1.22766255756738	4.03614673287448E-05	-5.39438985650236
LCN12	-1.62800744534768	6.59491542528783E-08	-11.6903808363508
LDHC	-1.50974050973361	0.008660017091898	-3.11381149494973
LDHD	-1.03282412775941	0.016116626605994	-1.85157051834242
LEAP2	-1.60218155616269	0.002173822986826	-4.26625031206838
LEPR	-1.04739912601166	0.002580432981782	-2.71099092517021
LGSN	-1.43213127880972	0.000631206712796	-4.58257432573542
LINGO4	-1.43248192583091	0.000689357029556	-4.52887152873803
LIPC	-1.67914283711136	6.92564807408444E-06	-8.66360392996689
LIPG	-1.15051125151056	0.000805817233174	-3.55940965763797
LOC100125556	-1.00895354616907	2.29089957600579E-10	-9.72630607903341
LOC100128191	-1.16111279802814	1.92296748906612E-09	-10.1202917263057
LOC100128542	-1.08474000474376	0.000669321121839	-3.44336121466306
LOC100130015	-1.47359403804834	3.25443320154912E-08	-11.033571666424
LOC100130522	-1.00955620424702	6.8147994497785E-05	-4.20636329370902
LOC100130581	-1.0725313082033	2.02721311183269E-07	-7.17855993545467
LOC100130872	-1.00274320650499	3.63101286526625E-06	-5.45489517946851
LOC100132354	-1.22759776684771	0.002293285510747	-3.24029570863109
LOC100216545	-1.00794356579459	1.11130192561573E-07	-7.00940882364839
LOC100272217	-1.06703165831441	8.55294537166065E-09	-8.60868796567604
LOC100287227	-1.34511456322892	2.28539639395005E-14	-18.3487594930892
LOC149134	-1.38827932289594	1.51230933007572E-06	-8.08028456309505
LOC151534	-1.13497883241846	3.60177391990708E-11	-11.8531327670193
LOC201651	-1.65195290569234	5.86893085294853E-05	-6.99014126721328
LOC222699	-1.76434442151423	5.31238942030841E-12	-19.8924718636128
LOC255167	-1.67661268404926	0.011416394186526	-3.25677159121554
LOC283314	-1.16824719618394	4.40298911134892E-07	-7.42567403116713
LOC284551	-1.73969461913078	6.69155511297393E-07	-10.7416973509958
LOC285830	-1.10276065325062	7.89452155922516E-07	-6.7297889707231
LOC285847	-1.33889346359909	6.16099043689924E-05	-5.63720937858323
LOC286467	-1.19540031572167	0.000749776528893	-3.73570746381923
LOC29034	-1.393842823609	0.000771528796237	-4.33854188189031
LOC339674	-1.18445893931645	0.003083404453563	-2.97414027613463
LOC388387	-1.18541317929865	0.000603619378095	-3.81612576134938
LOC388588	-1.22839727968387	3.90092501808894E-05	-5.4157977235859
LOC390595	-1.00433913235073	4.10132861622048E-05	-4.40611153269365
LOC400752	-1.35059289115432	2.48756612253546E-10	-12.9713985048402
LOC440356	-1.17945659194994	0.007889922472791	-2.48031142414356
LOC440925	-1.94338517267948	1.69861911530312E-10	-18.9866865583392
LOC647309	-1.75119654733578	0.000130935388342	-6.79979630395423
LOC647946	-1.40172138275779	0.000729481225238	-4.39718018698301
LOC728875	-1.44324380365733	1.57982810736278E-05	-6.9295766027478
LOC730101	-1.82264234763233	3.22160047043153E-09	-15.4777481690595
LOC80054	-1.51011989473711	7.71775537135458E-08	-10.7407413292886
LOC90586	-1.96417360810687	3.50541400258801E-06	-10.7150790586073
LPA	-1.85180469378313	0.009169107007793	-3.77337234953767
LPAL2	-1.04240863188771	0.013966821101836	-1.93356630393232
LRRC20	-1.21204111528639	1.87032651931016E-08	-9.36675381504276
LRRC2	-1.13755400272323	0.004797017103505	-2.6380204177429
LRRC31	-1.63401719210341	0.001165375401898	-4.79344523962083
LRRC45	-1.26235154939134	1.46446649882273E-12	-14.9390728933971
LRRC69	-1.47205384922186	0.001927706816365	-3.99656587140564
LSS	-1.02190386394108	8.81227690097861E-08	-7.20944169442959
LYG2	-1.38466672878389	0.000282888335897	-4.91333059375873
MAST1	-1.16264313142022	0.001854985733675	-3.17594506914413
MBNL3	-1.6344804890461	1.06827390793295E-07	-11.3944822387708
MCHR1	-1.9066678793893	1.34094045505286E-05	-9.29041180858822
MESP2	-1.15454017591896	0.00011320250321	-4.55598175289892
METTL7A	-1.29602183643077	8.17552721724631E-09	-10.4815561655659
MGC3771	-1.09233552858252	5.55465447371007E-07	-6.8329333489478
MGMT	-1.00965566389475	1.75914176105111E-05	-4.80060893838307
MGST1	-1.11011192068275	0.004975167181315	-2.55680125117613
MKRN3	-1.59510064606488	0.000708967794865	-5.02356769236731
MMAB	-1.1305458101855	2.77575956159046E-08	-8.54310299488029
MND1	-1.14329950351869	1.22418715912457E-05	-5.61606114890095
MNS1	-1.32274829124784	0.000527765299036	-4.33538578941899
MOCS1	-1.03365208538084	6.59491542528783E-08	-7.42243935365388
MOGAT2	-1.56337534480194	0.040493196690653	-2.1771845474041
MOSC1	-1.14198613141079	0.000116842561314	-4.49074504282538
MOV10L1	-1.18920426404348	0.001150218041348	-3.49533274850492
MPST	-1.19747521574281	2.9199269715085E-09	-10.2200055179031
MRAP	-1.41134546806098	0.006195182402193	-3.11617444300108
MST1P9	-1.25455425963876	3.52086727387622E-05	-5.58696964651292
MT3	-1.76870071768833	0.008563031547238	-3.65656314662479
MTMR4	-1.13407730190996	1.0564421901343E-12	-13.5818847139653
MTMR7	-1.05277833707146	0.000144264864556	-4.04355254560657
MYBPC1	-1.15119084220613	0.003783656669411	-2.78828584527621
MYCL1	-1.13115624547795	1.05743108607491E-05	-5.62834834295139
MYH7B	-1.73917311064741	1.50935321637165E-08	-13.6024365863342
MYO16	-1.05032197475021	0.000470589891904	-3.4947966008905
MYO1A	-1.82510528738055	2.2901025354888E-05	-8.46875330588639
MYRIP	-1.70686572285242	2.2901025354888E-05	-7.9201045731761
NAT8	-1.05317671633424	0.019512252915246	-1.8006084209158
NECAB2	-1.4311851505168	0.009169107007793	-2.91628728027269
NKAIN2	-1.13016276105032	0.057754632971146	-1.39960844948174
NOTUM	-1.73140749894858	0.035600639700131	-2.50801682453149
NPB	-1.42356562070853	0.000513648750495	-4.68258246148849
NPFFR2	-1.85189260416563	0.015758623283584	-3.33800257815756
NQO2	-1.04572160199512	3.70527871788058E-05	-4.63377972602964
NR1I2	-1.92452054621561	0.000739499308129	-6.02579358924652
NUDT6	-1.14396727163971	3.90092501808894E-05	-5.04355996880548
NUF2	-1.09780733616884	0.000498899135028	-3.62494582591396
OCEL1	-1.02920720269702	2.22655800473951E-09	-8.90507739362283
ODZ1	-1.41632325782292	0.003289660779153	-3.51651661865768
OIP5	-1.08036164331744	4.69887428513103E-05	-4.6758118624802
ONECUT2	-1.40281119274969	4.92065031692997E-08	-10.2517126287993
OR2B6	-1.04901177320019	0.00798103668292	-2.2007644864921
OR4F29	-1.21252132561419	0.000200990763107	-4.48247781688891
ORM1	-1.12966575793917	0.280041773698817	-0.624453452381239
ORM2	-1.60391985007359	0.017172392266879	-2.83118991788552
OSGIN1	-1.26134514534892	0.001617940820187	-3.52046143427076
OSTalpha	-1.71474847558811	0.004507438967537	-4.02292020489978
OSTBETA	-1.69005859383847	0.000729481225238	-5.30168994714621
OXER1	-1.63316365042203	3.83153354377577E-08	-12.1125662261262
PAH	-1.89343199152616	0.000291860897523	-6.69294900947989
PAOX	-1.03275091837161	6.74178299355862E-08	-7.40608944294311
PAPPA2	-1.01481572089112	0.021459226436439	-1.69310427795263
PAQR9	-1.64357240752907	2.41276847435311E-08	-12.5198870930025
PBLD	-1.04655518494853	0.001338515737585	-3.00714709346745
PC	-1.5137461079901	1.36530788041161E-05	-7.36402575015931
PCBD1	-1.05036631323626	1.50935321637165E-08	-8.21513458364095
PCDH20	-1.61970272929552	0.007700647078825	-3.42319762989292
PCK1	-1.88675881775003	0.020792964284395	-3.17368605017302
PCK2	-1.50801734437541	2.6331750635015E-05	-6.90599599062542
PCP2	-1.12577451442784	0.000659855350056	-3.58058354778081
PCSK9	-1.32079856547393	6.15852413759336E-06	-6.88205176878473
PCYT2	-1.4739344996199	1.25957972122713E-12	-17.5394879373609
PDIA2	-1.44087279679191	0.028647960532085	-2.22313170171759
PDXP	-1.19403481432826	1.13155174586229E-09	-10.6822242039914
PDZK1	-1.36664726963849	2.97230502132448E-08	-10.2866263876484
PDZK1P1	-1.94489879075358	9.77284424049851E-05	-7.79900335269435
PEBP1	-1.19822231856843	2.6480201935734E-09	-10.2772471352378
PECI	-1.07395947488387	1.06827390793295E-07	-7.48691235149933
PECR	-1.1839904287722	1.47347003180714E-07	-8.08861850471143
PEMT	-1.1505846246871	2.62157730361047E-06	-6.4219159773105
PFDN6	-1.03979712509338	4.24529775166282E-10	-9.74507415583514
PFN4	-1.0341006346554	0.000394781443742	-3.51970966466142
PGC	-1.02354054737534	0.577409084734677	-0.244131193694388
PHF7	-1.13677651828991	4.14880028331591E-10	-10.6653253617156
PHYHIPL	-1.24385377424402	4.55024617307705E-05	-5.40076968588027
PIK3C2G	-1.31124577131864	0.023356248297471	-2.13942455720959
PIWIL2	-1.08545746603715	0.003123949526653	-2.71939223870594
PLA2G1B	-1.52461328477321	0.001338515737585	-4.38078801185539
PLGLA	-1.34092233963909	0.020792964284395	-2.25554346620351
PLIN4	-1.30681235258374	3.12807321517933E-05	-5.88682777959059
PLIN5	-1.59993742249304	1.11130192561573E-07	-11.1262335185077
PNMA3	-1.38541027634185	0.026686569306886	-2.18023020077351
POC1A	-1.07605092734151	1.10336329037918E-09	-9.63849103160714
POLE2	-1.45397212046433	8.81227690097861E-08	-10.2576451637902
PON1	-1.21715363955866	0.077403766405018	-1.35254726216933
PON3	-1.1359106261775	0.003465839877406	-2.79455767371416
POR	-1.12865926959157	1.07478025381179E-06	-6.7366063717007
PPP1R1C	-1.23149314148461	0.007889922472791	-2.58974050289456
PPP1R3C	-1.04690179107059	0.000132896011833	-4.05830228460014
PRDM7	-1.36486974012413	0.000139634798197	-5.2615814991195
PRELID2	-1.00965189429384	8.18850859963957E-06	-5.13589240001197
PRIM1	-1.24062997657908	1.19090858062386E-08	-9.83090276473481
PRLR	-1.25973237926997	3.58255145269454E-05	-5.60052773979151
PROK1	-1.37451302649668	5.96381807956362E-05	-5.80659675983596
PRSS45	-1.34393017252113	0.001663237122057	-3.73484354240116
PRSS50	-1.73852907402599	0.000161337077033	-6.59296437667861
PSMG4	-1.01437217640478	4.20802417559431E-09	-8.49630199905954
PSORS1C3	-1.20331760671938	0.008660017091898	-2.48182000265683
PTGR1	-1.30417926638766	0.003928797170965	-3.13751673903827
PTTG1	-1.0781709316304	0.000261349980446	-3.86284658525273
PXMP2	-1.2742957303386	3.99894818402182E-06	-6.87871744870659
QPRT	-1.14754217557977	7.32562742421027E-06	-5.89280713915717
RAB37	-1.2026047009864	1.21495620196952E-07	-8.31653990499867
RAC3	-1.71303610955576	8.22329900336169E-11	-17.2758902252264
RAD51AP2	-1.39830580748608	3.43134172213031E-07	-9.03939827213719
RARRES2	-1.0522683768798	0.002970200976048	-2.65930754588824
RBM24	-1.00859926713011	0.003289660779153	-2.50419956379226
RBP5	-1.69349103173593	0.000417991182697	-5.72202317889898
RBP7	-1.46187595872958	2.67457797659098E-06	-8.14666155347201
RDM1	-1.62212079678242	9.68367586915068E-07	-9.7553691906368
REG3A	-1.96626782755862	0.090833374709881	-2.04836845642152
REG4	-1.63178339342691	2.37909604897147E-06	-9.17647754944997
RFNG	-1.17925987345906	2.8458278583539E-13	-14.7947483476185
RGN	-1.64137050937355	0.000141931922202	-6.31586227171232
RHCE	-1.58313901909506	0.000169186073462	-5.97102314971443
RNF157	-1.0225728899555	0.005035876919391	-2.3497956986512
RNF43	-1.44141846641895	2.55967779933451E-07	-9.5015634333028
ROPN1	-1.2172441276598	0.000443637788626	-4.08138482984704
ROPN1B	-1.54928274679034	0.002202890349155	-4.11645528866416
RORC	-1.5595946726817	7.89452155922516E-07	-9.51769814789218
RPA3	-1.03322883405789	3.15633798240634E-10	-9.81651755332319
S100A1	-1.06091682341478	0.005689415455506	-2.3816864994451
SALL1	-1.22902135167915	2.42560722364114E-06	-6.90117552689069
SARDH	-1.78415344490084	2.96704451573475E-07	-11.6463755115214
SC4MOL	-1.31872076940835	5.55465447371007E-07	-8.24905066937926
SC5DL	-1.34598043531878	3.74492180289135E-08	-9.99600075529865
SCARB1	-1.08396463885158	5.32857378227236E-07	-6.80013185950713
SCARNA16	-1.53150645072611	0.013672554247246	-2.85495827824959
SCARNA17	-1.24142693421278	1.86165887421772E-07	-8.35492727973806
SCD	-1.19619631595451	0.001450230228466	-3.39547865909113
SCGN	-1.19824203738833	0.031027742740721	-1.80724833488775
SCML1	-1.13010809853988	1.30972313033801E-11	-12.2987635849095
SCML2	-1.37854980735103	2.33492652349818E-09	-11.89926529168
SCN9A	-1.04462367122901	0.00155249898737	-2.93431516904354
SCNN1D	-1.06266310184005	1.469649911733E-05	-5.13562347509558
SEC14L2	-1.18429410292483	0.00021348766535	-4.34710216131476
SEC14L3	-1.21392561193829	0.020377289416678	-2.05257047439928
SEC16B	-1.00388382690043	0.00030579484551	-3.52821982023196
SELENBP1	-1.56191926753101	2.46947257880698E-06	-8.75829952805871
SEMA6C	-1.22280506842454	8.44816525827139E-08	-8.64919078659755
SEPP1	-1.07116768264664	4.94212770755264E-05	-4.61254020084296
SERPINA10	-1.46874062976404	0.008660017091898	-3.02925001122606
SERPINA4	-1.98789127547506	9.19121002559567E-05	-8.0243762115939
SERPINA6	-1.09881142927878	0.002324168769397	-2.893975195606
SERPINA7	-1.35439304886615	0.115000195961065	-1.27218331350338
SERPINA9	-1.49445810479207	3.23659970864098E-05	-6.70998389764717
SERPINF2	-1.87350601942912	9.62687521022263E-05	-7.52496438842752
SFXN2	-1.1153544106053	3.29886448757044E-07	-7.22932076991643
SFXN5	-1.27411735429452	1.81967597556518E-11	-13.6840279517137
SH3BGRL2	-1.00365606756364	3.85050105837547E-06	-5.43427846766644
SH3RF2	-1.90126232453498	1.94577851259181E-10	-18.4629808497075
SHF	-1.29605997737084	6.55876530525306E-07	-8.013769421261
SIGMAR1	-1.13645599674063	1.67672911551107E-11	-12.2459237489249
SLC10A5	-1.35156007893959	1.02203309382528E-09	-12.1512482501975
SLC13A5	-1.9668169787622	0.018299064839482	-3.41748434917131
SLC16A10	-1.93472924643134	4.09978970712022E-09	-16.22703546647
SLC16A11	-1.14538850973076	0.01336146095251	-2.14662535485646
SLC16A1	-1.34689898325989	3.71205595509016E-09	-11.3548776394483
SLC16A12	-1.13610897940884	0.009710923598881	-2.28669137677865
SLC17A1	-1.51363864939962	0.005157942066881	-3.46248404169417
SLC17A2	-1.59653093024241	0.012922834102872	-3.01527573779826
SLC17A3	-1.69984837066958	0.000200990763107	-6.28404008460765
SLC22A10	-1.85909562779691	0.002786098396384	-4.74999592825726
SLC22A25	-1.78233417613872	0.000669321121839	-5.65778006420468
SLC22A7	-1.97849426692668	0.006121095852052	-4.37874577850918
SLC22A9	-1.99704463507102	5.68078103359688E-05	-8.47863662711586
SLC23A1	-1.32194321801021	1.11509419122978E-06	-7.86911612079684
SLC23A3	-1.1947838971696	0.010909291304894	-2.34440909860494
SLC25A10	-1.1555474148523	3.22160047043153E-09	-9.81282581726753
SLC25A15	-1.12739428349947	0.000944315353092	-3.41023574530375
SLC25A27	-1.15029665756593	0.000223770780165	-4.1988089760246
SLC25A33	-1.20332747379772	1.95550072809337E-08	-9.27614105869102
SLC25A42	-1.24651418671045	1.88015951296847E-06	-7.13729754124818
SLC26A1	-1.22188116198083	2.34838183453736E-07	-8.10013282883508
SLC26A6	-1.16435031862611	3.92466421211039E-08	-8.62340841294709
SLC27A2	-1.06173371996549	0.096286092298952	-1.07918484091709
SLC27A5	-1.99589653720434	3.52086727387622E-05	-8.88842653497647
SLC2A2	-1.89812154168757	3.52086727387622E-05	-8.45300022484028
SLC2A4RG	-1.05176925343849	5.44725840567424E-11	-10.7951724258051
SLC2A9	-1.09579007274645	0.00779775509514	-2.30995879508005
SLC30A10	-1.58080242142086	1.57236551176642E-07	-10.7549046862749
SLC34A1	-1.79573157917304	5.12240243174821E-07	-11.2960967355289
SLC38A4	-1.63405632316404	0.00845953920747	-3.38683221819018
SLC44A5	-1.39955364100532	0.009064735685992	-2.85879104375359
SLC45A2	-1.23599564459159	0.002386732954558	-3.24102304584588
SLC5A11	-1.05952528361451	0.044137256364306	-1.43586301359717
SLC6A1	-1.74468475932166	6.27744939665579E-06	-9.07622832989117
SLC6A12	-1.56853231205869	0.000443637788626	-5.25924408924355
SLC6A13	-1.68087909820795	0.000207444501992	-6.19084256421376
SLCO1A2	-1.95873570083413	9.8895636524214E-07	-11.7618609325216
SLCO1B1	-1.48462819941641	0.047196093412687	-1.9687564702259
SLED1	-1.54295490376025	0.000371675616036	-5.29208216740402
SMC1B	-1.1367101640958	0.01336146095251	-2.13036086763668
SMO	-1.03178324602606	1.60388813491366E-06	-5.97900430344557
SMOC1	-1.26270174990729	3.64889324392927E-07	-8.12907037223641
SMPX	-1.49120789224917	0.008866978093808	-3.06029316897003
SORD	-1.43851239148282	2.16023260944401E-07	-9.58840360083544
SOSTDC1	-1.06812736383072	0.091567663276058	-1.1089916400298
SP5	-1.94847023241206	3.57530750339141E-08	-14.5096471695352
SPATA21	-1.41320020893505	0.016991980604294	-2.5010195437764
SPATA24	-1.05739612211355	1.82970127028224E-08	-8.18172918191729
SPINK5	-1.5078249118104	0.000463880643841	-5.02647570019429
SQLE	-1.29117120666428	1.57982810736278E-05	-6.19941673137214
SRD5A2	-1.86642496915976	0.000842525760692	-5.73816830251153
SSTR1	-1.29082854104721	0.000238038408648	-4.67712741734771
ST3GAL1	-1.13475707406187	1.28533499597844E-06	-6.68483539011333
STOX1	-1.25082213021429	0.000158876731067	-4.75179785372142
STRA13	-1.29212757061981	8.01731146879016E-11	-13.045282796477
STXBP6	-1.30370797849737	2.67154224370745E-07	-8.56958276539242
SUV39H1	-1.03733969794562	2.50813314310804E-13	-13.0711538559007
SYNGR4	-1.71504325647404	4.40298911134892E-07	-10.9012477954386
SYPL2	-1.46838619389645	1.29345855344077E-05	-7.17783511625726
SYT1	-1.05259268999773	0.014918681447374	-1.92231798804786
SYT7	-1.29014351602562	0.004293359401745	-3.05403128514509
TAC3	-1.81314992340535	0.000156386160185	-6.90048903118054
TAT	-1.58624336880184	0.026962814675591	-2.48918825328546
TBX3	-1.33739430261884	3.05959754212297E-06	-7.37484114340452
TBX4	-1.26101332429671	0.012922834102872	-2.38160301799784
TCAP	-1.29309134038024	7.29203106899386E-05	-5.34971476507442
TCEA3	-1.35817393578244	2.51775587673933E-09	-11.6789191777249
TCF7	-1.12623078397714	0.000153834990874	-4.2942558900873
TCP10L	-1.38128967881933	0.00093093278071	-4.18680183571297
TDGF1	-1.3025215265952	0.038172353297381	-1.84730254265888
TDRKH	-1.15128461734399	3.36520944944583E-07	-7.45225139782757
TECTB	-1.1996776950613	0.000174594602632	-4.50835181126773
TEKT5	-1.69964508318531	1.1782700142662E-05	-8.37713449859081
TFPI	-1.19572672225369	0.000417991182697	-4.04016076385777
TFR2	-1.47870865651734	0.005622325888366	-3.32721866632243
TGM3	-1.61366932746183	0.016991980604294	-2.855800968368
THNSL2	-1.18165275260449	1.82018259069587E-07	-7.96420371424214
THPO	-1.63588965868749	2.9887558783228E-09	-13.9451570291873
THRB	-1.03832335013962	5.40068561162367E-08	-7.54606800902241
TIGD3	-1.01436922794169	0.000161337077033	-3.84675774741664
TM4SF5	-1.96111138940713	0.001233681059808	-5.70447512769189
TM6SF2	-1.43467781744367	0.009268776384313	-2.91666785943992
TM7SF2	-1.80553792409897	1.21495620196952E-07	-12.48608805823
TMCO6	-1.27303593778742	1.50212216782188E-11	-13.7784431752177
TMEM14A	-1.21349612957072	3.86069425778207E-12	-13.8500373508866
TMEM150B	-1.38667873326354	0.001532198056698	-3.90306395904165
TMEM169	-1.07188323932988	9.3065626064708E-07	-6.4647536587158
TMEM170B	-1.35041881652011	8.22329900336169E-11	-13.618911534989
TMEM176A	-1.14883743263273	0.000463880643841	-3.82975728373436
TMEM176B	-1.06097422309742	0.001056623403698	-3.15754392623313
TMEM195	-1.88433550597687	2.46947257880698E-06	-10.5662149867639
TMEM52	-1.42556510243387	3.29886448757044E-07	-9.23999341007697
TMEM56	-1.21526414289568	1.34094045505286E-05	-5.92148452583581
TMEM74	-1.45409433345227	2.45752919460229E-05	-6.70264974101319
TMEM97	-1.48941503433823	7.80863561541615E-11	-15.0541505192357
TMIE	-1.04141676923624	0.003248534837384	-2.59137033490597
TMPRSS6	-1.03071388940228	0.139860747882076	-0.880543157066959
TMPRSS9	-1.41807885793105	0.007518358642688	-3.01182501566696
TNNC2	-1.08572405902184	0.004620297401699	-2.53552404129232
TOMM20L	-1.32065159754656	0.000118833944206	-5.18363608330456
TP73	-1.69178311942494	1.26122520478104E-06	-9.98017942750249
TPPP2	-1.85906970475308	4.03614673287448E-05	-8.16881373145602
TRIM16L	-1.19437366669181	0.007170942232174	-2.561243288381
TRIM31	-1.13350523548524	0.017548376517128	-1.99016661620845
TROAP	-1.13652489202968	0.000412300091634	-3.84689418950858
TSKU	-1.30690255187782	7.6693508432094E-05	-5.37821948003796
TST	-1.03364368336616	1.95147156921839E-05	-4.86808733348126
TTC18	-1.08377002569843	0.001056623403698	-3.22538605328905
TTC32	-1.0519671457639	9.62815101324497E-09	-8.43304950159897
TTC36	-1.42051361557029	0.107045321656228	-1.37851230721777
TTK	-1.04068323779667	0.000998996624278	-3.12250342974122
TTLL2	-1.19152267683379	0.002293285510747	-3.14507399797196
TTPA	-1.09871350394164	0.127489337672582	-0.982827944264562
TUBA3D	-1.27761385768133	0.000749776528893	-3.99263038602905
TUBA3E	-1.33730521232843	0.000543805486074	-4.3657083102979
TUBA4B	-1.80286678529118	8.19581469918741E-05	-7.36724901855226
UBXN10	-1.34175658672051	0.000739499308129	-4.20112336783749
UCN	-1.09183680820258	8.05966310765391E-05	-4.46963390196928
UGT1A1	-1.47253711672536	0.062617965211144	-1.77190545726823
UGT1A4	-1.79329877855025	0.013966821101836	-3.32639426134498
UGT1A5	-1.37982040420972	0.012221629775947	-2.63941826572947
UGT1A6	-1.55556766080222	0.004851807140278	-3.5997336338018
UGT1A9	-1.67801970893787	0.003008078913029	-4.23148038032403
UGT2A1	-1.31186237723381	0.023842805581587	-2.12868383441426
UGT2B28	-1.10147240260728	0.02615285556228	-1.74305902217567
UGT2B4	-1.56491462983384	0.027214874055365	-2.44939447452871
UGT2B7	-1.34750810734658	0.014275139612771	-2.48671792043207
UGT3A2	-1.07819117344933	0.031676425141763	-1.61649303554222
UNC93A	-1.91875763832937	0.001249862832916	-5.57041753402341
USH2A	-1.93461308375289	2.28948640260253E-06	-10.9117245283372
VPS37D	-1.07717284562944	2.72764868496484E-06	-5.99361760684561
VTN	-1.18092892021349	0.003599284893411	-2.88593493626418
VWCE	-1.98763407088844	1.29345855344077E-05	-9.71604724397083
WFIKKN1	-1.10661001547738	0.000207444501992	-4.0757532133671
WISP3	-1.03169641501493	3.02305771982192E-05	-4.66280720601639
XDH	-1.11190259715528	0.003738469459982	-2.69892802651722
XK	-1.03298173404765	0.002580432981782	-2.67367428263311
XPNPEP2	-1.59038487635268	0.03390826577631	-2.33737978074779
XRCC6BP1	-1.12227951239537	3.15921250545743E-12	-12.9066870519574
XYLB	-1.33948266892748	1.77128823683563E-06	-7.70431688173886
YBX2	-1.08473066390611	0.144189687188796	-0.912329863997904
ZDHHC19	-1.46197479235102	0.002088101311303	-3.91845564758797
ZIC1	-1.19745006074829	0.005285521470899	-2.72648860267976
ZIC4	-1.71931610996666	0.001216313732938	-5.01172804215907
ZNF385B	-1.52453470113061	0.00012486707482	-5.95110057633838
ZNF563	-1.07469601098595	4.45624512576032E-06	-5.75073159280672
ZNF572	-1.0729946929441	4.03896037738715E-07	-6.86043879512916
ZNF648	-1.4115764208007	0.003928797170965	-3.39588641135281
ZSWIM5	-1.09028757040518	0.000174594602632	-4.09726709354858
ZYG11A	-1.57416318023318	9.64903867575836E-06	-7.8952405428225
?	0.077843463710897	0.281692877493968	0.042831352396968
A2LD1	-0.577758954977803	0.002613323745572	-1.49223974922597
A2M	0.392872294199655	0.167251911730578	0.305115981392994
AAAS	-0.525735871534919	6.1104106179943E-10	-4.84409331077873
AACS	0.268842169354147	0.224958365963374	0.174182263848939
AAGAB	-0.009127877458752	0.823407315274566	-0.000770258485887
AAK1	0.545457428724844	0.00011320250321	2.15245354305278
AAMP	-0.338223163825945	8.63744325172605E-06	-1.71263181566294
AARS	-0.239498333380674	0.058257322696069	-0.29569649226964
AARS2	-0.54835411913677	6.74178299355862E-08	-3.9323708945586
AARSD1	-0.577788425485448	4.39090581071173E-05	-2.517681793475
AASDH	-0.013473773090906	0.701827899935048	-0.002071853615387
AASDHPPT	-0.165342478459049	0.017366494677346	-0.291050353016978
AATF	-0.511937163568955	5.38135309523395E-06	-2.69745246564184
ABCA10	-0.317500689351831	0.742476335407052	-0.041058358517667
ABCA1	-0.32434533953586	0.113197259238015	-0.306883912467651
ABCA11P	-0.035537076085254	0.709577547194641	-0.005295029138498
ABCA17P	-0.197862988833629	0.610097333727143	-0.04246157013321
ABCA2	-0.062929588639933	0.954998245872894	-0.001258429799678
ABCA4	-0.5456664898314	0.030426382914919	-0.8276394702665
ABCA5	-0.958365490835277	2.37909604897147E-06	-5.38945269711829
ABCA7	0.19679757120202	0.62814888875043	0.039740790680339
ABCA8	-0.594943066738768	0.163643418358195	-0.467685611638669
ABCA9	-0.228858431560514	0.840175065972398	-0.017308611523613
ABCB10	-0.290780384080733	0.042473216059409	-0.398917204503031
ABCB1	-0.774725518017563	0.125491405023326	-0.698326749912348
ABCB6	-0.853790003239892	2.41590491252936E-05	-3.94188028100082
ABCB7	-0.316279349500966	0.000971620731089	-0.952792561130842
ABCB8	-0.100629859467973	0.549493009260986	-0.026167570125235
ABCB9	0.400870595253493	0.090833374709881	0.417608766677384
ABCC10	0.244811389958945	0.085574056682537	0.261374809497553
ABCC3	-0.172714064700454	0.949931401559711	-0.003852863172264
ABCC5	0.113546141526618	0.522836707424452	0.031978445959451
ABCC9	-0.982020506531995	0.001355980929917	-2.81618579021095
ABCD1	-0.514727524870602	0.016116626605994	-0.922765342534468
ABCD2	0.527853590920316	0.010058549068584	1.05436889411093
ABCD3	-0.608874411638962	1.84180328020165E-06	-3.49174664685821
ABCD4	-0.338828447343184	0.003333156328692	-0.839326962765203
ABCE1	0.017286520432546	0.952288429431184	0.000367018627815
ABCF1	-0.497361075584275	4.54177741249653E-06	-2.65728789978183
ABCF2	-0.080845061304504	0.250194825614843	-0.048646225815016
ABCF3	-0.404476300604491	1.6083623333897E-05	-1.93890410919157
ABCG1	0.882280347186115	0.000463880643841	2.94116425000918
ABCG2	-0.588548302752896	0.065355177757747	-0.697264945108734
ABHD10	-0.551800102507247	2.00385988704792E-08	-4.24783038443444
ABHD11	-0.005585124649262	0.64388470436207	-0.001067830546271
ABHD12	-0.272244641664063	0.019928258228616	-0.462960359594768
ABHD13	-0.223699953252392	0.052742306353725	-0.285852945787533
ABHD14A	-0.892047716174785	3.17495447143422E-08	-6.68880793668393
ABHD14B	-0.64398539792535	0.001134132170211	-1.89675358876256
ABHD15	-0.665469255742823	0.000904240548069	-2.02549943597075
ABHD2	-0.191011703195334	0.344333525854528	-0.088442370684255
ABHD3	-0.17282732774437	0.447607110732026	-0.060334542545374
ABHD4	-0.116035436753667	0.504019270293759	-0.034526675922174
ABHD5	-0.297228902854079	0.017548376517128	-0.521863526796347
ABHD8	-0.679640102920274	5.58857628026592E-06	-3.56994476450534
ABI1	0.140714116692512	0.122611357301914	0.12825659743098
ABI2	0.493692921848699	0.000477216994565	1.63969445098181
ABL1	0.250591048233979	0.03595817366036	0.361904186884261
ABL2	0.181161948578085	0.085574056682537	0.193418981877205
ABLIM1	0.096859884004702	0.482144773729949	0.030687394132338
ABLIM3	-0.114712311222885	0.328771320083512	-0.05541821437915
ABO	0.556419935641111	0.160051388135653	0.442765908311338
ABP1	0.115231363371961	0.612612264213499	0.024522883439921
ABT1	-0.605007919241122	6.54087757434875E-09	-4.95160502154009
ABTB1	-0.225156843104243	0.13352411055995	-0.19688621884999
ABTB2	-0.705985604106887	0.000278527607135	-2.50987183754533
ACAA1	-0.957050316658373	5.81278026169368E-06	-5.01074804085703
ACAA2	-0.59607452332423	0.00845953920747	-1.23545582329
ACACA	-0.790332943916793	1.21495620196952E-07	-5.46549956184931
ACACB	-0.738843497743661	0.001355980929917	-2.11881579426841
ACAD10	-0.269219343846835	0.187349250252199	-0.195816162227258
ACAD11	-0.992770251002015	1.51230933007572E-06	-5.77827963117539
ACAD8	-0.231364267438389	0.052742306353725	-0.295646719794436
ACAD9	-0.423895105605485	1.49841349002936E-05	-2.04502612090926
ACADM	-0.438854790032267	0.037053096926487	-0.628078218065735
ACADS	-0.377910002740423	0.138754387307306	-0.324153542857221
ACADVL	-0.243618166091113	0.238768587539521	-0.151536056162312
ACAP2	0.140548840597799	0.107890923897545	0.135912849446626
ACAP3	-0.160667996849771	0.111446722860241	-0.153105787658559
ACAT1	-0.070183087305862	0.915365408341765	-0.00269541681126
ACBD3	0.10900260407449	0.258469054084375	0.064048997806306
ACBD4	-0.922673231522902	4.39090581071173E-05	-4.02049867021862
ACBD5	-0.075328648122463	0.688399277707083	-0.012215262997719
ACBD6	-0.42264142499406	0.001412134509546	-1.20458044071326
ACBD7	-0.718461097898799	0.000794142210321	-2.22730248513674
ACCN2	0.100839567332044	0.907406249709666	0.004255251646717
ACCN3	-0.391854985550247	0.136634219278869	-0.33873532763007
ACCS	-0.493993048390893	0.004563550148753	-1.15628813167981
ACD	-0.198309767802783	0.080715259324758	-0.216761371956464
ACE2	0.237449927517545	0.380407297664171	0.099669882571694
ACER2	0.567493369954825	0.013212227562077	1.06633363633714
ACER3	0.209505768609116	0.127489337672582	0.187408385475347
ACIN1	-0.15550025977622	0.079347104014443	-0.171123202836572
ACLY	-0.027727998259544	0.685950140927035	-0.004539279898067
ACN9	-0.584362527014892	0.000382847980936	-1.9967513503979
ACO1	-0.611277307314302	0.001165375401898	-1.793202857959
ACO2	-0.119522634525996	0.479954499308671	-0.038103807842898
ACOT1	-0.777932497077213	0.001574281618462	-2.18048066853662
ACOT11	0.721897587792677	0.053213875556767	0.919679559059622
ACOT13	-0.986171294375256	1.25155504616894E-09	-8.77943930052683
ACOT2	-0.487233962022624	0.019106046695451	-0.837471944184382
ACOT7	-0.42348251184236	0.002115790731158	-1.13261553465637
ACOT8	-0.783800782283731	1.91423514681051E-08	-6.04937813254724
ACOT9	0.149085350145093	0.251810685200917	0.089291069344928
ACOX1	-0.873095518427193	1.07648877524761E-05	-4.3375302361515
ACOX3	-0.166655353611543	0.229523853699014	-0.10652146449477
ACP1	-0.342016785184437	7.92201182751265E-05	-1.40266710243084
ACP2	-0.549279097952287	1.98480863768026E-05	-2.58286486303966
ACP6	-0.884221311356038	1.70520000798316E-07	-5.98460849678923
ACPL2	-0.31616147763518	0.017925405054444	-0.552185828632437
ACRBP	0.089337703426367	0.747907354939419	0.011270147463264
ACRC	-0.072471101357819	0.354323385659726	-0.032655491526609
ACRV1	-0.634114230329041	0.017366494677346	-1.11622356402543
ACSBG1	0.368419157567459	0.037796111333801	0.524095733793883
ACSF3	0.01670915532287	0.845888628116168	0.001214535257221
ACSL3	-0.17572305963013	0.175989396135174	-0.132585420555973
ACSL4	-0.011561385343504	0.582437249901749	-0.002714045122214
ACTA1	-0.267723715215346	0.544726660028884	-0.070631237049262
ACTB	0.10783283045644	0.537377594642103	0.02908471901073
ACTG1	0.241893795688187	0.048569017067436	0.317761531616345
ACTG2	0.280104741008251	0.451788349572186	0.096654334775105
ACTL6A	-0.214917477496208	0.018905737758591	-0.370390149848222
ACTN1	0.610787038383677	8.32842139345979E-05	2.49166743219132
ACTN2	-0.745097744025149	0.228063431534986	-0.478311283542018
ACTN4	0.002773831271568	0.826131376933452	0.000230091752649
ACTR10	-0.062518717860793	0.372623191664464	-0.026803657321909
ACTR1A	-0.01453394200938	0.374412487443993	-0.006200901635612
ACTR1B	-0.217758421785488	0.008965926452869	-0.44583964409161
ACTR2	0.260399679155689	0.00058582499394	0.841672202654769
ACTR3	0.288883826738891	0.000917727381069	0.877422892310135
ACTR3B	-0.692158069291002	3.29886448757044E-07	-4.48631633031795
ACTR3C	-0.064884112457774	0.837398906284688	-0.005000463517599
ACTR5	-0.532229217068559	5.48401812390497E-06	-2.80000528342666
ACTR6	-0.356759466226448	0.000535729079688	-1.16697975703503
ACTR8	-0.212011059559757	0.005222775171134	-0.483830156871284
ACVR1	0.336832348951083	0.026412775651475	0.531584083143431
ACVR1B	0.050372004967944	0.730999362194723	0.006854773651228
ACVR2A	-0.025302553173638	0.813138372841951	-0.002273068619973
ACVR2B	-0.615771886246512	4.45624512576032E-06	-3.29501440779637
ACYP1	-0.213844083006003	0.126481684059355	-0.192026076008332
ACYP2	-0.390031841970371	0.020792964284395	-0.656066161895977
ADA	0.241744322975029	0.281692877493968	0.133013560724437
ADAL	-0.635175855143072	1.03745842606843E-05	-3.16573507121924
ADAM10	0.400967512055156	0.01103380901782	0.784803501684979
ADAM11	0.083698571390868	0.717623625197419	0.012061238010226
ADAM15	0.309960460649622	0.074705586597672	0.349215998240349
ADAM17	0.561814929106141	0.000156386160185	2.13815620308399
ADAM19	0.654103899114093	0.000135058906024	2.53103984434784
ADAM21	-0.166975751963149	0.826131376933452	-0.013850786027553
ADAM22	0.335420266819504	0.314012542054018	0.168734173267142
ADAM23	0.917472905909765	0.004915124924065	2.11795449501858
ADAMTS13	0.040371474359254	0.996113390015529	6.82771241039955E-05
ADAMTS17	-0.813085009722827	0.0408752153583	-1.12900101563084
ADAMTS6	0.98807127787605	0.00012080477216	3.87118017922021
ADAMTSL3	0.832991282525414	0.06421623445489	0.993221457627389
ADAMTSL4	-0.97026824661302	0.000291860897523	-3.42972756833166
ADAMTSL5	0.209154481357776	0.769619870791256	0.023785827303971
ADAP2	0.996050851150362	2.39703777069441E-07	6.59418047328869
ADAR	-0.197511408559924	0.06421623445489	-0.235503748026248
ADARB1	0.660179673481658	1.15644641969938E-05	3.25922418492877
ADAT1	0.637194047779689	0.001640061082845	1.77467461537305
ADAT2	-0.284508600191902	0.336433387485405	-0.134601278098215
ADAT3	-0.074889205089185	0.957645777846647	-0.00140755022967
ADC	0.778532420774547	0.00190317612832	2.11801381416436
ADCK1	-0.24127436334794	0.030426382914919	-0.365952811820781
ADCK2	-0.18722329501013	0.078034856778024	-0.207389371184017
ADCK4	0.125216105814611	0.66504277391091	0.022182085867133
ADCK5	-0.631252231630467	0.000253466687624	-2.27003296369665
ADCY1	0.097870084343059	0.49944948525433	0.029508655486973
ADCY6	0.028813059057325	0.985708401771609	0.000180126039707
ADCY9	-0.232005305164763	0.261716135952243	-0.135066412590364
ADCYAP1	0.840295913734462	0.036690121914064	1.20620347956005
ADD1	0.00830700215691	0.688399277707083	0.001347060097299
ADD3	0.321956082651943	0.376404956686377	0.136620346424928
ADH1C	-0.020919847398268	0.998644052037285	-1.23276544744659E-05
ADH5	-0.803476228847252	2.50198335395887E-07	-5.30432154139801
ADIPOR1	-0.491973237444217	3.00551291333249E-06	-2.71671626463665
ADIPOR2	-0.542506187925834	9.77284424049851E-05	-2.17543843340642
ADK	-0.745267277230234	9.05164908841476E-05	-3.01331853140482
ADM	0.060345219466983	0.715209560857718	0.008784253768439
ADM2	0.080273611194958	0.923013583943207	0.002792872050378
ADNP	0.011052401971865	0.936444801362284	0.000315190376575
ADNP2	0.130929131904294	0.278264041723856	0.072736751089661
ADO	0.171833525192572	0.052742306353725	0.219575903558343
ADORA2A	0.281862963345324	0.041669883090862	0.389020981538329
ADPGK	-0.034993720959676	0.612612264213499	-0.007447164687735
ADPRH	0.776664569451259	8.99771803518952E-08	5.4722757419667
ADPRHL2	-0.137301101813458	0.180908332790225	-0.101951756303986
ADRA1A	-0.77364641443988	0.106195217622361	-0.753450406324071
ADRA1B	0.807810651148818	0.023356248297471	1.31802136750097
ADRA1D	0.250048639871106	0.081414141384766	0.272378021656325
ADRA2B	0.436144855537019	0.048569017067436	0.572937627059614
ADRB1	-0.227156556785555	0.530143366783284	-0.062605861767919
ADRBK1	-0.091194082179635	0.204785156144885	-0.062805503595523
ADRBK2	0.243804537864938	0.501822213891512	0.073007297612558
ADRM1	-0.362372058150276	0.001470447715993	-1.0264371229311
ADSL	-0.385755015930827	0.000782892983836	-1.19826987978689
ADSS	0.132869443071002	0.306571687116837	0.068224201365068
AEBP2	0.209436928945078	0.078034856778024	0.231995665893399
AEN	-0.162307545623197	0.511069896562046	-0.047315846917559
AES	0.116820650433598	0.685950140927035	0.019124410829396
AFAP1L1	0.924984313393676	1.46467309580546E-09	8.17155126907498
AFARP1	-0.373946383749816	0.135631377820852	-0.324450775484355
AFF1	0.210735351329469	0.105321546824695	0.205990175201347
AFF3	0.760776407375805	0.13352411055995	0.665253554692776
AFF4	-0.07527218987349	0.431519291042022	-0.027474333075744
AFG3L1	0.058988241730271	0.610097333727143	0.012658928170597
AFG3L2	-0.068848698432613	0.449761264502483	-0.023891734239635
AFTPH	0.099223720123613	0.265032468395793	0.057222410540841
AGA	-0.229563740582055	0.140924309721016	-0.195361976359325
AGAP1	0.263336616219527	0.108761511069292	0.253731351840058
AGAP11	0.758363314144092	0.001249862832916	2.20163308688973
AGAP2	0.362753434419648	0.132503436938265	0.31841511838674
AGAP3	-0.305371154593931	0.025104804965868	-0.48866809780363
AGAP4	-0.284468609396896	0.035600639700131	-0.412064784778711
AGAP5	-0.24186207659123	0.137679052433217	-0.208275205585782
AGAP6	-0.313065104456345	0.046736262583048	-0.41648491581559
AGAP7	-0.391813793989752	0.020156233233551	-0.664355795811698
AGAP8	-0.052123555731564	0.802593938187384	-0.004978014567382
AGBL3	0.073673580986663	0.8588799713082	0.004867431130926
AGBL5	-0.570981220542921	5.29085916044551E-05	-2.44178622935993
AGER	0.171500084689541	0.487098696062256	0.053573716616842
AGFG1	0.02900313244151	0.933892120423601	0.000861488421269
AGFG2	-0.666907116192754	5.02016144216356E-05	-2.86722197123458
AGGF1	-0.363239034160817	1.91655298539475E-05	-1.71357257725902
AGK	0.107318928321905	0.915365408341765	0.004121637486602
AGL	-0.721728332114479	6.52610171107747E-06	-3.74241123686235
AGPAT1	-0.577757068641605	6.74178299355862E-08	-4.14322606790718
AGPAT2	-0.054434860815528	0.597609763717689	-0.012170672233423
AGPAT3	-0.520305740314997	6.16099043689924E-05	-2.19066899553753
AGPAT4	0.477524534220252	0.158908449792773	0.381471911041708
AGPAT5	-0.157914632895823	0.384519409414138	-0.06554747955086
AGPAT6	0.017906979940758	0.998644052037285	1.05522309598267E-05
AGPAT9	-0.573324258100015	0.03423318285525	-0.840236925979189
AGPHD1	-0.895029102851203	4.69872420266379E-07	-5.6637621043024
AGPS	-0.112051871949439	0.191282496377149	-0.080489635033331
AGT	-0.928151975299944	0.000192020949689	-3.44961732608933
AGTPBP1	0.142685326441507	0.418715600030268	0.053946590695924
AGTR1	-0.76158406070781	0.158908449792773	-0.608393718516487
AGTRAP	0.089075817719701	0.794409491889627	0.008903624612206
AGXT2L2	-0.291405158939757	0.090120590824278	-0.304569669580551
AHCTF1	-0.265323406103736	0.017172392266879	-0.468340704372151
AHCY	-0.837163447572347	6.05379899231339E-09	-6.87978577430514
AHCYL1	-0.148231224328668	0.069613322469091	-0.17154912809964
AHCYL2	0.06909866524751	0.696496930231233	0.010854073157395
AHDC1	0.598342022316575	1.82145412045186E-05	2.83589093729259
AHI1	-0.157174580461411	0.354323385659726	-0.070822894702734
AHNAK	0.128826506162349	0.340395753580695	0.060292848891022
AHR	-0.104161267091836	0.567200351611828	-0.025651119094512
AHRR	0.214605186355937	0.177221290655181	0.161272386379285
AHSA1	-0.27105879271096	0.0068301017154	-0.586997556464217
AHSA2	-0.425805685171321	0.009948837425506	-0.85255992315016
AIDA	-0.373348904619654	0.000241701688493	-1.35029856816884
AIF1	0.676521541846791	0.001710235112577	1.8718973437888
AIFM1	-0.525947253949358	0.001470447715993	-1.48977211132933
AIFM2	-0.52928818512682	0.001640061082845	-1.47414168358053
AIFM3	-0.839118177635397	0.00173352048554	-2.31686488412373
AIG1	-0.93520953565303	4.07455707443517E-06	-5.04070420111328
AIM1	-0.432776868969563	0.061524446141023	-0.524072139342748
AIM1L	-0.717357818980427	0.035600639700131	-1.03912307201204
AIMP1	-0.394967739108859	0.000917727381069	-1.19963010712719
AIMP2	-0.338715523775962	0.010653551026005	-0.668118270738765
AIP	-0.406815652420786	0.000794142210321	-1.26116990367232
AK1	-0.44194097070626	0.036311164651944	-0.636377241164009
AK2	-0.36671806533843	0.001781799774379	-1.00815970567865
AK3	-0.331080129358921	0.024074730242515	-0.535832851263469
AK7	0.053269357132286	0.977504812455003	0.000526359621389
AKAP10	0.469372667247839	0.016991980604294	0.830675092374868
AKAP1	-0.611878465794468	1.7034044626903E-06	-3.52973242599864
AKAP11	0.378146000239431	0.006426529828461	0.828904908503442
AKAP12	0.328977396156217	0.467808758607311	0.108540055560322
AKAP13	0.304360564777964	0.016275565300043	0.544337888205631
AKAP3	-0.175519798119137	0.518013712231688	-0.050138765075214
AKAP5	-0.246493636319546	0.251810685200917	-0.147631409472974
AKAP6	-0.251067494183408	0.384519409414138	-0.104213530684831
AKAP7	0.540181812970567	0.082086894574442	0.586489532951791
AKAP8	-0.036785878449538	0.223499622334722	-0.023937424774693
AKAP8L	-0.212118175158972	0.084179458922662	-0.227983314393068
AKAP9	0.161425823565657	0.350264193657311	0.073546292388904
AKD1	-0.412401626805333	0.013814886732352	-0.766923787017092
AKIRIN1	0.081389166642627	0.274949919312016	0.045638682473181
AKIRIN2	-0.45992849743402	0.000197997863466	-1.70327136990653
AKNA	0.393153984890779	0.057754632971146	0.48688707340628
AKR1A1	-0.870268166146777	4.00835049251985E-08	-6.43740348433757
AKR1B10	0.163095816445225	0.912676239384091	0.006472172995181
AKR1B15	0.456279773838034	0.51331932432203	0.132144274013839
AKR1C1	-0.858960405299549	0.030148906816494	-1.30624550903676
AKR1C3	-0.86015304454849	0.000689357029556	-2.71942183951354
AKR7A2	-0.545213780937627	0.000223770780165	-1.99013750252683
AKR7A3	-0.022647452183636	0.931453285562308	-0.000698422989834
AKR7L	-0.685691277855603	0.077403766405018	-0.761966140029179
AKT1	0.024886907732258	0.907406249709666	0.001050183553056
AKT1S1	-0.467276088200534	0.000360812281394	-1.60870012143605
AKT2	-0.293351531598872	0.00033485769538	-1.01943755822973
AKTIP	0.073849628458644	0.456451881084828	0.025153552613316
ALAD	-0.812902556756728	2.0985046663445E-05	-3.80283137110691
ALAS1	-0.897246357831952	0.000238038408648	-3.25104024809265
ALCAM	-0.335542498198138	0.017548376517128	-0.589133122042657
ALDH16A1	0.174838612102974	0.268333468261836	0.099889697329587
ALDH18A1	-0.121592324751694	0.177221290655181	-0.091374699330831
ALDH1A2	0.554112744094394	0.090120590824278	0.579145324651205
ALDH1B1	-0.410706033157167	0.027773268062728	-0.63921178672909
ALDH2	-0.868309586118218	0.000782892983836	-2.69722798254489
ALDH3A1	-0.741940582215835	0.58507892015052	-0.172713045633169
ALDH3A2	-0.858516024988556	5.29085916044551E-05	-3.67142128686577
ALDH3B1	0.657574165385633	0.002173822986826	1.75097258952574
ALDH4A1	-0.629445767939122	0.051317467827178	-0.811818099845651
ALDH7A1	-0.935059060131759	1.72608784595749E-05	-4.45362749330449
ALDH8A1	-0.836870331923131	0.336433387485405	-0.395924116892608
ALDH9A1	-0.539245139812728	0.000412300091634	-1.82522970646221
ALDOA	0.459441250021763	0.031027742740721	0.692952181756486
ALG10	-0.365228633345181	0.005759515809011	-0.817971169685319
ALG1	-0.254941977303621	0.028647960532085	-0.393351580447735
ALG10B	-0.275694775400291	0.070219508971491	-0.318025560991223
ALG11	0.104957010886285	0.931453285562308	0.003236760972177
ALG12	-0.482984490109175	8.19581469918741E-05	-1.97367162108879
ALG13	-0.521219075384779	4.30409182720126E-06	-2.79692330818837
ALG14	-0.705447298929077	1.08714236070676E-08	-5.61798023555718
ALG2	-0.381088562918538	7.92201182751265E-05	-1.56290689075456
ALG3	-0.564283973826347	5.18660348581657E-06	-2.98230679604408
ALG5	-0.366498300093091	0.003512452831745	-0.899529579197351
ALG6	-0.378793397753821	0.000146696639019	-1.45213473171686
ALG8	-0.586954240907404	8.62139652383752E-08	-4.14649267546941
ALG9	-0.187070478334449	0.039713485995217	-0.26209733655014
ALKBH1	-0.167081537085422	0.057261208841844	-0.207538574900018
ALKBH3	-0.235624489254005	0.065355177757747	-0.279149044857489
ALKBH4	-0.436217125028965	4.77670201550546E-05	-1.884838296208
ALKBH5	-0.532435514864202	1.91655298539475E-05	-2.51175345055607
ALKBH6	-0.76062614953042	2.61261016680922E-07	-5.00714519010494
ALKBH7	-0.619613501835933	0.000166437261	-2.34136417298855
ALKBH8	0.048237519284116	0.805374457833263	0.004534430427208
ALLC	0.676503162900819	0.015097262299879	1.23198112729362
ALMS1	-0.202247452290443	0.098653141078565	-0.203438504206256
ALMS1P	-0.267259593493443	0.380407297664171	-0.112182524451105
ALOX12	-0.005613892702756	0.577409084734677	-0.001339005406586
ALOX12P2	-0.36505133150576	0.443053471315796	-0.129061655526128
ALOX15	-0.554342344896663	0.094701019329397	-0.567449961651652
ALOX15B	0.407592288339473	0.025358470322892	0.65046713696876
ALPI	-0.485876941359386	0.093938093293621	-0.499072513245885
ALPK1	0.41766428701003	0.023842805581587	0.677719882359235
ALPK2	0.401528227876591	0.410003777498319	0.155476605175643
ALPK3	0.32905408565914	0.590089181441073	0.075380482411365
ALPL	0.390169079951634	0.82084165499333	0.033453335958983
ALS2	-0.177810653211628	0.040114205736692	-0.24834845983178
ALS2CL	-0.055271375056004	0.522836707424452	-0.015566294517534
ALS2CR12	-0.347096331373004	0.10268755893021	-0.343098534830603
ALS2CR4	0.0209557828231	0.960350037130397	0.000368202377045
ALS2CR8	0.016813431682545	0.977504812455003	0.000166135129296
ALX3	-0.254939797237888	0.160051388135653	-0.202865935704985
AMAC1L2	-0.223166628974955	0.388743408835412	-0.091573516416802
AMBRA1	-0.347734097396821	2.46947257880698E-06	-1.94988271444704
AMD1	0.180340403050725	0.082086894574442	0.19580029578545
AMDHD2	-0.174994218934171	0.202042350000578	-0.121543562748511
AMFR	-0.176444766222826	0.204785156144885	-0.12151777982249
AMH	-0.039743665591876	0.733804517681254	-0.005342328379756
AMICA1	-0.138885620296477	0.582437249901749	-0.032603518446265
AMIGO1	-0.273594704675578	0.308367180155433	-0.139788248769262
AMIGO3	-0.814497299783421	3.92338160186551E-06	-4.40344888276867
AMMECR1	0.128434752846806	0.348191800677649	0.058846422573029
AMMECR1L	0.074446753707292	0.393022657652494	0.030194293929751
AMN1	-0.006386359422315	0.651991962017704	-0.001186315810419
AMOT	0.880678973264476	0.096286092298952	0.895154199013615
AMOTL2	0.772929740869442	0.000238038408648	2.80059726582364
AMPD2	-0.585179358057207	1.36530788041161E-05	-2.84676263638206
AMY2B	-0.665456859710915	0.006345796405433	-1.46235067620323
AMZ2	-0.339216124109244	0.00126665298724	-0.982825241612004
AMZ2P1	-0.442383909518212	0.000210658848272	-1.62638918293411
ANAPC10	-0.14734172502792	0.052248025259858	-0.188881795140406
ANAPC1	-0.047168599320398	0.848283434044919	-0.003370621606949
ANAPC11	-0.962877155442118	1.92296748906612E-09	-8.39246430339792
ANAPC13	-0.274557979030067	0.000621918936467	-0.880305973428643
ANAPC16	-0.350952263695825	0.000151419585367	-1.34057375553917
ANAPC2	-0.649085241235549	1.65644080342472E-10	-6.34858855743527
ANAPC4	-0.148822028931353	0.069024742830022	-0.172781661655041
ANAPC5	-0.407780561557702	2.25121632851497E-05	-1.89519391178536
ANAPC7	-0.35389713865549	4.69887428513103E-05	-1.53166900107812
ANGEL1	0.00728855642394	0.842896739302035	0.000540997664686
ANGEL2	-0.315615543042567	0.000603619378095	-1.01604117916051
ANGPT2	-0.54930081020998	0.026962814675591	-0.861981932398974
ANGPTL4	-0.230446846618107	0.467808758607311	-0.076031708645882
ANGPTL6	0.329447604408732	0.424920796681278	0.122453043240139
ANKAR	-0.608448591114592	4.94212770755264E-05	-2.62003198204042
ANKDD1A	0.636162457335609	0.001927706816365	1.7271549997991
ANKFY1	0.186521383262339	0.049919871042293	0.242799835846452
ANKH	0.006917749733456	0.977504812455003	6.83549478835303E-05
ANKHD1	-0.527896662486396	1.13860397402588E-08	-4.19341434219771
ANKHD1-EIF4EBP3	-0.054004964258208	0.691219844308506	-0.008661521502215
ANKIB1	0.326884459661102	0.034571679669951	0.47766956620643
ANKK1	-0.338872194059997	0.265032468395793	-0.195427905597768
ANKLE1	-0.270889598898176	0.135631377820852	-0.235034604565025
ANKLE2	-0.001134816754831	0.431519291042022	-0.000414207870856
ANKMY1	-0.29444155003119	0.027498818268362	-0.459530795853461
ANKMY2	-0.185910081011367	0.057754632971146	-0.230233493081585
ANKRA2	-0.46221789378577	1.91655298539475E-05	-2.18050328577588
ANKRD10	-0.00413506128083	0.977504812455003	-4.08589366827438E-05
ANKRD11	0.204871642199862	0.066555755288077	0.241095895360986
ANKRD12	0.093567863050974	0.532651046807396	0.02559616404212
ANKRD13A	0.04308767558567	0.772141459981984	0.004838880727721
ANKRD13B	0.726155205747173	0.008075151579459	1.5197334261924
ANKRD13C	-0.018163489536931	0.766947063458425	-0.002093062652503
ANKRD13D	0.296203193318028	0.065355177757747	0.350917847122974
ANKRD16	-0.184061691617165	0.051799201370694	-0.236643871725314
ANKRD17	0.114779878137306	0.346312582196055	0.052859775780934
ANKRD19	-0.608116122315659	0.013212227562077	-1.14266476113319
ANKRD2	0.476390643980951	0.491900773208967	0.1467866737139
ANKRD20A3	-0.374249791488725	0.178413852335321	-0.280152701343547
ANKRD22	0.576688524026047	0.062114852928799	0.695950328229751
ANKRD23	-0.409783663449496	0.019308213737126	-0.702474883299607
ANKRD24	-0.926100642405566	9.77284424049851E-05	-3.71364414919239
ANKRD26	-0.083393133149767	0.420768649783268	-0.031352200940121
ANKRD27	0.004287447021973	0.327157081367015	0.002080456548842
ANKRD28	-0.173332818396446	0.049497814339503	-0.226271083921462
ANKRD29	0.125310904142609	0.876261400400561	0.007188625263442
ANKRD32	-0.374954565611704	0.002549428478522	-0.972466101013191
ANKRD34A	-0.013077024664057	0.758532636463165	-0.001569579413402
ANKRD35	-0.031186912288366	0.853502473557689	-0.00214551036436
ANKRD36	0.077858121516827	0.873439423878658	0.004575504538378
ANKRD36B	0.234003820810377	0.535050208727351	0.063556715904069
ANKRD36BP1	0.640212008602765	0.065355177757747	0.758471970691894
ANKRD37	-0.786245837447129	0.002419491317104	-2.05703606124033
ANKRD39	-0.675658536168824	2.07240315652578E-06	-3.84012269183376
ANKRD40	-0.216878539472595	0.016275565300043	-0.387879442462453
ANKRD42	0.110334109648995	0.328771320083512	0.053303078603134
ANKRD44	0.797736462838974	0.001470447715993	2.25962874718696
ANKRD45	0.179920452929442	0.783397521267535	0.019074771841159
ANKRD46	-0.520824371028895	0.00126665298724	-1.50900650621503
ANKRD49	-0.333192624088397	0.00012486707482	-1.30063475483611
ANKRD50	0.473209575945466	0.002680271343195	1.21701043696048
ANKRD5	-0.120768800156658	0.374412487443993	-0.051525969343973
ANKRD52	-0.05444185614645	0.704331523549768	-0.00828729578607
ANKRD53	0.657516697129811	0.11591522127407	0.615343268070776
ANKRD54	-0.431755384966719	4.31699429711125E-05	-1.88453390259731
ANKRD55	0.976586282975293	0.002202890349155	2.59479670687544
ANKRD56	-0.876083008474653	0.008965926452869	-1.79369658124091
ANKRD57	-0.337076610709237	0.034571679669951	-0.492563147794616
ANKRD58	0.757803957285244	0.000944315353092	2.29226826930951
ANKRD6	0.362311698696786	0.011288030435774	0.705559218211541
ANKRD9	-0.332653895523235	0.019709247996745	-0.567284649636786
ANKS1A	0.320346772537881	0.016275565300043	0.572928643971896
ANKS1B	-0.91529449518042	0.049919871042293	-1.1914631410834
ANKS3	-0.035928990393449	0.412218504132182	-0.013828080966552
ANKS6	0.505504277818167	0.991162307675747	0.001948831134866
ANKZF1	-0.604000277668841	7.20974536806658E-08	-4.31381834741269
ANLN	-0.372233489002214	0.188733425895809	-0.269553319066244
ANO10	-0.107973103929933	0.587480302461608	-0.02494250937015
ANO1	0.666322660914173	0.294231418705974	0.354024528756121
ANO2	-0.459804979092883	0.164797227641129	-0.360050334237489
ANO3	0.424466879391041	0.144189687188796	0.35700457563534
ANO5	0.222229821085817	0.380407297664171	0.093281225238172
ANO6	-0.266885246452087	0.020584207248476	-0.450092855119979
ANO7	-0.367518547742617	0.024845132991465	-0.589778577424164
ANO8	0.161956254398499	0.688399277707083	0.026262760462487
ANP32A	-0.191264056340722	0.060405130031837	-0.233136764887061
ANP32B	-0.217250465511153	0.06421623445489	-0.259039714522622
ANP32C	0.00082204121764	0.590089181441073	0.000188315131914
ANP32E	-0.466009236857885	2.15845735111903E-06	-2.64034147682103
ANPEP	-0.371962056590849	0.362194741328357	-0.16405678847927
ANTXR2	0.65748668879872	0.000650287328145	2.09534084964565
ANUBL1	-0.476832055049482	5.02016144216356E-05	-2.05003562209953
ANXA11	0.173103100804392	0.299690014954103	0.090589652211226
ANXA2	0.745573489310473	0.000207444501992	2.74602028027694
ANXA2P1	0.760361539168232	0.000253466687624	2.73432024751943
ANXA2P2	0.929047921703019	2.50198335395887E-07	6.13331014304
ANXA2P3	0.891539403836579	0.001617940820187	2.48831979090956
ANXA5	0.914764577519499	1.98499742696356E-07	6.13097178946585
ANXA6	-0.793806098372478	0.000139634798197	-3.06012754059959
ANXA7	-0.216974321684406	0.025889480640167	-0.34431148727085
ANXA9	-0.54955963238079	0.020792964284395	-0.924405240678832
AOC2	-0.521616044870088	0.00440071576989	-1.22917604586699
AOC3	0.723314439908832	3.23659970864098E-05	3.2476174669341
AOX1	-0.616267082095624	0.297832090104888	-0.32417405540798
AP1AR	-0.266297030764829	0.030426382914919	-0.403905934454292
AP1B1	-0.023668605504541	0.805374457833263	-0.002224899757744
AP1G1	0.142394957003992	0.160051388135653	0.113309442092837
AP1G2	0.62579347584717	0.015427521319498	1.13375244621542
AP1M1	-0.502825008931664	5.81278026169368E-06	-2.63259870932953
AP1M2	0.164800711776021	0.988436904957093	0.000832416281075
AP1S1	-0.323492357784704	0.005973752514606	-0.719367027880938
AP1S2	0.724826618134375	1.11509419122978E-06	4.31466703549426
AP1S3	0.347300392516501	0.136634219278869	0.300220532041805
AP2A1	-0.440278870745196	0.000729481225238	-1.38114860128559
AP2A2	-0.034589476121852	0.633223251841043	-0.006864044470613
AP2B1	-0.005243327933491	0.867516761861012	-0.000323629343003
AP2M1	-0.074317188106847	0.160051388135653	-0.059137200498324
AP2S1	-0.391762086021757	0.011288030435774	-0.762910367323684
AP3B1	-0.356852271681062	3.18478256060071E-05	-1.60473619377378
AP3D1	-0.455317524651159	5.38457707955023E-05	-1.94368148741258
AP3M1	-0.125832121486835	0.03423318285525	-0.184413607925681
AP3M2	0.627380371558883	1.03745842606843E-05	3.12688215264597
AP3S1	-0.723221145265196	1.65761862394017E-09	-6.35025439091638
AP3S2	-0.311687851035824	0.002713940474159	-0.79991560181597
AP4B1	-0.225878035970966	0.014761086115473	-0.413555959352286
AP4E1	-0.137992265148384	0.065962811688294	-0.162927583467526
AP4M1	0.195578681917785	0.224958365963374	0.126715007764111
AP4S1	-0.250319008965972	0.105321546824695	-0.244682518560983
APAF1	-0.074670485878368	0.265032468395793	-0.043062537797343
APBA1	-0.58801749473144	0.04326296003771	-0.801987517300717
APBA3	-0.313613794975421	0.002580432981782	-0.811728911235593
APBB1	-0.186400345941463	0.328771320083512	-0.090051139425311
APBB1IP	0.871027973067173	0.008075151579459	1.82293029829174
APBB2	0.165479541175183	0.184790884148358	0.121349367214663
APBB3	-0.870761261658064	9.13809401424379E-07	-5.2586529780643
APC	0.017328080329023	0.925692937480114	0.000581063378572
APC2	0.050676220000907	0.960350037130397	0.000890403609425
APCS	-0.896438845148277	0.049497814339503	-1.17022379857157
APEH	-0.454805127508663	0.00011147252914	-1.79776832785793
APEX1	-0.304592623206434	0.001338515737585	-0.875209291148747
APEX2	-0.203396387314142	0.018299064839482	-0.353415685256858
APH1A	-0.4965121609398	1.73702345934932E-06	-2.86000652734699
APH1B	0.224145161841698	0.51331932432203	0.064915215145609
API5	-0.232221613953962	0.000771528796237	-0.72282410968746
APIP	-0.350388728190877	0.000678914501779	-1.11009628289685
APITD1	-0.628209644187232	1.57277719078455E-06	-3.64570963202232
APLF	0.031643041444206	0.712273755801585	0.004662698896813
APLP2	-0.073162540880496	0.51331932432203	-0.021188778034884
APOA1BP	-0.307471390600164	0.037423032696255	-0.438718942306097
APOA4	0.176881638340805	0.610097333727143	0.037958954001248
APOB48R	0.727658606108596	9.40014412436756E-08	5.1131591460804
APOBEC2	-0.720625064983452	0.018299064839482	-1.25213728973979
APOBEC3A	0.195073823649309	0.944497251826641	0.004837694546571
APOBEC3B	-0.323121451038011	0.120651229265837	-0.296776793311899
APOBEC3D	0.942185044339919	0.001285308675889	2.72384995421771
APOBEC3F	0.491402887755883	0.192639021887943	0.351478733917774
APOBEC3G	0.98171672696445	0.000114908000195	3.8676200417989
APOL1	-0.240831353644678	0.449761264502483	-0.083572802810237
APOL2	-0.234045933818968	0.222138731159852	-0.15291992891171
APOL3	-0.211531237832489	0.693857488607095	-0.033576294180273
APOL5	-0.841334886857818	0.184790884148358	-0.616967242057639
APOL6	-0.08767177584056	0.917879050352361	-0.003262665015413
APOLD1	0.596631809042018	0.012085229037309	1.14418773694531
APOO	-0.060882190089668	0.82084165499333	-0.00522007627883
APOOL	-0.122389784068478	0.772141459981984	-0.013744755532738
APP	0.955989763486202	9.05164908841476E-05	3.8653269211716
APPBP2	-0.098526526191598	0.535050208727351	-0.026760342683672
APPL1	-0.126139820919805	0.069613322469091	-0.14598257820132
APPL2	0.158954168352275	0.51331932432203	0.046035095971274
APRT	-0.238802632525418	0.189948890553511	-0.172263440411744
APTX	-0.556373228031153	4.63641393651528E-09	-4.63671310976419
AQP3	-0.024041860188146	0.728340880692036	-0.00330973020928
AQP4	0.760304111718355	0.130503175807836	0.672396928886979
AQP5	-0.623304308941208	0.062617965211144	-0.750022728804133
AQR	-0.027424807327328	0.936444801362284	-0.000782095635953
AR	-0.788068944252525	0.170904126764584	-0.60464388820895
ARAF	-0.120552899121489	0.238768587539521	-0.074986653027226
ARAP1	-0.00709477926007	0.977504812455003	-7.01041935966271E-05
ARAP2	0.840000739206056	6.37045580048551E-05	3.52449987584234
ARC	0.808147924410481	0.017925405054444	1.41145542029985
ARCN1	-0.24065128511081	0.000891088565694	-0.73400546210605
ARF1	-0.23121932499683	0.026412775651475	-0.364907091810629
ARF3	0.179354994196455	0.173484906843666	0.13644221387888
ARF4	-0.029716989080831	0.756111541226007	-0.003608062460192
ARF5	-0.181277120960623	0.079347104014443	-0.199489837408737
ARF6	0.033220432012279	0.925692937480114	0.001113982397136
ARFGAP1	-0.398405931607262	0.000450153146693	-1.33332111128597
ARFGAP2	-0.557607035045186	2.64760134696445E-08	-4.22507069951513
ARFGAP3	0.125440076813317	0.228063431534986	0.080525547995971
ARFGEF1	-0.007579762916912	0.88477810820588	-0.000402982882265
ARFGEF2	-0.146666438206986	0.390894400022189	-0.059831187652517
ARFIP1	0.235509133689263	0.013814886732352	0.437965189626523
ARFIP2	-0.482930440907871	4.45624512576032E-06	-2.584175725291
ARFRP1	-0.307311347147179	0.011288030435774	-0.598452533055406
ARG2	-0.370569939744158	0.092315235926085	-0.383438579766667
ARGLU1	-0.027534943729517	0.954998245872894	-0.000550628002988
ARHGAP10	0.98162168887503	5.10806544275798E-05	4.21286854916146
ARHGAP1	0.377563520609901	0.000238038408648	1.36804590066026
ARHGAP11A	-0.46685267220189	0.040493196690653	-0.650147405235584
ARHGAP11B	0.065205922464778	0.88477810820588	0.003466714046813
ARHGAP12	-0.142221830415198	0.340395753580695	-0.066562073176321
ARHGAP17	0.170596560441799	0.086338919165269	0.181479493758366
ARHGAP18	0.692305701596239	5.96381807956362E-05	2.92462855295785
ARHGAP19	-0.303512436607469	0.014423032621245	-0.558749221306791
ARHGAP20	0.867517592885826	0.001150218041348	2.54982490729373
ARHGAP21	0.286797608478219	0.072119301289195	0.327508095790673
ARHGAP24	0.711895749937031	0.000483933063405	2.3600872585424
ARHGAP25	0.755927115662522	5.18660348581657E-06	3.99516321377596
ARHGAP26	0.132538501009587	0.554507610755342	0.033942114568636
ARHGAP29	0.680403200635364	8.75465792664232E-05	2.76091344836556
ARHGAP30	0.961728461564974	5.18660348581657E-06	5.08284739583423
ARHGAP32	-0.093345170795231	0.489444128521362	-0.028964714982344
ARHGAP33	-0.43689888077389	0.01103380901782	-0.855131054773415
ARHGAP39	0.26681370363089	0.390894400022189	0.108844129341122
ARHGAP4	0.578893672362066	0.006274184008475	1.27498017085669
ARHGAP42	-0.002321941065743	0.917879050352361	-8.64099741383901E-05
ARHGAP5	-0.08594242161001	0.222138731159852	-0.056152691006665
ARHGDIA	-0.242872635891961	0.02286562068973	-0.398509551057845
ARHGDIB	0.974967063884164	1.02203309382528E-09	8.76547555201368
ARHGEF1	-0.099156582106084	0.304854285555559	-0.051155643759064
ARHGEF10L	-0.420870938877453	0.004293359401745	-0.996286845900488
ARHGEF11	-0.314846824762723	0.015758623283584	-0.5675056482318
ARHGEF12	0.300294328732596	0.010178127974516	0.598286028430065
ARHGEF18	0.171135714297832	0.281692877493968	0.094163000171987
ARHGEF19	0.537069741739423	0.172168812538326	0.410345727893966
ARHGEF2	0.500795483185752	0.018696605039831	0.865493406774366
ARHGEF33	0.591526119960426	0.000424307783844	1.99481477399672
ARHGEF35	0.553914628177942	0.162383447873039	0.437292468300995
ARHGEF37	-0.045711560803033	0.901215060300752	-0.002064862481625
ARHGEF5	0.157330642325101	0.595319427397786	0.035438718473578
ARHGEF7	0.033830735463241	0.582437249901749	0.007941794156745
ARHGEF9	-0.109208321880452	0.192639021887943	-0.078111878591349
ARID1A	-0.089280787805975	0.193953587790252	-0.063594899994153
ARID1B	0.187202947881326	0.113197259238015	0.177124706504215
ARID2	0.029776520837144	0.962752363137364	0.00049087805612
ARID3A	-0.450744229403409	0.315859497782014	-0.225600218098217
ARID3B	-0.395764747367331	0.014275139612771	-0.730352035871267
ARID4A	-0.104610302181865	0.431519291042022	-0.03818273774324
ARID4B	0.060046893189606	0.290589843992026	0.03222834258477
ARID5A	-0.079460522419367	0.467808758607311	-0.026216541376462
ARID5B	0.69796236033107	3.70527871788058E-05	3.09279623626727
ARIH1	-0.071342182763792	0.496903167433123	-0.021668635244902
ARIH2	-0.412641060277313	6.03263966266543E-07	-2.56641802698996
ARL10	0.455356133619537	0.024074730242515	0.736965929940039
ARL1	-0.099344968903518	0.220656168906443	-0.065198506263372
ARL11	0.848741268705731	2.77260746201119E-05	3.86780869142726
ARL13B	0.064463726436185	0.730999362194723	0.008772417411535
ARL15	0.522747195744739	0.001118439279469	1.54282958568172
ARL16	-0.467820389877349	0.001027262839696	-1.39799628916959
ARL17A	-0.498939817667639	0.000708967794865	-1.57134783604673
ARL17B	-0.496027835775548	0.234191326308901	-0.312710428626279
ARL2	0.398469174963007	0.031027742740721	0.600991060642123
ARL2BP	0.186088449576281	0.069024742830022	0.216047797248022
ARL3	-0.405935463072834	0.000366171137301	-1.39492248250581
ARL4A	-0.297271648568718	0.10268755893021	-0.293847724253237
ARL5A	0.009114314516168	0.925692937480114	0.000305630761491
ARL5B	0.270659227361751	0.119696490712366	0.249525771134241
ARL6	0.192809419499848	0.422951557747827	0.07205468691831
ARL6IP1	-0.378058969130477	0.005622325888366	-0.850664431778004
ARL6IP4	-0.620146194969304	3.43656113282274E-06	-3.38840186531951
ARL6IP5	0.287746488319363	0.00214446452348	0.767903624761093
ARL6IP6	-0.051960616027172	0.701827899935048	-0.00798995125176
ARL8A	0.149142691613235	0.405593950278698	0.058450293244628
ARL8B	-0.203631340120069	0.003928797170965	-0.489884139922834
ARMC10	-0.14464449921095	0.121611866920463	-0.132353194670644
ARMC1	-0.262938276739153	0.025617163836765	-0.418458104287363
ARMC2	0.236311009762477	0.306571687116837	0.121338131192456
ARMC5	-0.561435058781804	0.002033417286541	-1.51125600687103
ARMC6	-0.511709507759645	0.000261349980446	-1.83334132529581
ARMC7	-0.215123806381824	0.184790884148358	-0.157754472799801
ARMC8	-0.132470530492575	0.052248025259858	-0.16981796295583
ARMCX5	-0.085303708626146	0.607627269486415	-0.018456544456845
ARMS2	-0.246532594499583	0.286841575760357	-0.133708900326263
ARNT	-0.503956692039551	2.72583884871933E-05	-2.30031023170615
ARNTL	-0.721402616415271	2.17178776381292E-05	-3.3640321415076
ARPC1A	-0.165624593413066	0.111446722860241	-0.157829090592613
ARPC1B	0.776274656248862	6.65815960196657E-06	4.01849893785537
ARPC2	0.322252866943077	0.000245467232513	1.16333493585187
ARPC3	-0.15012341816431	0.251810685200917	-0.089912795110728
ARPC4	-0.138096029459672	0.131535411463747	-0.121656706955227
ARPC5	-0.040491215271368	0.630814119387979	-0.008102235265667
ARPC5L	-0.020336878958047	0.662248446323484	-0.003639875314755
ARPM1	-0.1181624111081	0.362194741328357	-0.052116460111644
ARPP19	-0.000488897696362	0.931453285562308	-1.5077077458758E-05
ARPP21	-0.275404720848052	0.730999362194723	-0.037477901169399
ARRB1	0.645438720840901	0.003083404453563	1.62067694515232
ARRB2	-0.023596249398101	0.630814119387979	-0.004721576340188
ARRDC1	-0.176695968428588	0.079347104014443	-0.194448421432372
ARRDC2	0.95866347021647	0.000186331960285	3.57553926914444
ARRDC3	-0.248396453421462	0.240411899763522	-0.153768343970787
ARRDC4	0.617183071330015	0.083461508107176	0.665640442319181
ARRDC5	0.688543363112452	0.009710923598881	1.38585839871337
ARSA	-0.330997403910283	0.078714943418121	-0.365402204967684
ARSB	-0.533913748730218	0.002549428478522	-1.38473582968103
ARSD	-0.320555950609625	0.042866552958454	-0.438482534725342
ARSE	-0.838873435404898	1.51230933007572E-06	-4.8825448587343
ARSF	0.264548793862776	0.580042439653524	0.062576432409893
ARSG	-0.068058452774789	0.66504277391091	-0.012056583564975
ARSK	-0.738358614251624	5.52143175538173E-08	-5.35896864269074
ART3	0.117341731145701	0.539899149336366	0.031410897852896
ART4	0.561926409402111	0.216428660845893	0.373504183410772
ART5	0.514522014592285	0.069613322469091	0.595460257385906
ARV1	-0.421575837344078	0.000132896011833	-1.63423369643499
ARVCF	-0.2309223167246	0.126481684059355	-0.207361857854787
ASAH1	0.772269550150277	4.19074168656555E-08	5.6975800938594
ASAH2	-0.799678020249724	0.01351379762364	-1.49477621950146
ASAH2B	-0.107659735451189	0.867516761861012	-0.006644987666981
ASAP1	0.990575339530732	1.87032651931016E-08	7.65524801396231
ASAP2	0.379803113806109	0.204785156144885	0.261570984208748
ASAP3	-0.700239857469262	0.006345796405433	-1.53878679606589
ASB1	0.052233823274268	0.952288429431184	0.00110900202377
ASB12	0.478544608351595	0.160051388135653	0.380797352165598
ASB13	-0.471356459450919	0.025104804965868	-0.754284944606593
ASB14	-0.178620422665641	0.412218504132182	-0.068746091661698
ASB16	-0.018598344529838	0.818433419403933	-0.001618365547662
ASB3	-0.323288434743618	0.000104292776955	-1.28725235708826
ASB6	-0.194152793940613	0.034905687038287	-0.282900775672822
ASB7	-0.223392605892375	0.003979401364015	-0.536182968679298
ASB8	-0.22992428384511	0.001854985733675	-0.628074837256702
ASB9	-0.266671211763238	0.113197259238015	-0.252314723946709
ASCC1	0.112381890809123	0.372623191664464	0.048181501372807
ASCC2	-0.533734822454113	6.55876530525306E-07	-3.30017736364456
ASCC3	0.126115827615108	0.294231418705974	0.067006720706258
ASCL2	0.607797082424224	0.032264562710121	0.906392117956881
ASF1A	-0.319836809229442	0.009377588496339	-0.648599889185769
ASF1B	-0.682932910016233	0.006121095852052	-1.51144718826188
ASH1L	-0.005223596916926	0.923013583943207	-0.000181738900425
ASH2L	-0.028617147692632	0.901215060300752	-0.001292681185319
ASIP	-0.899280748035323	0.035600639700131	-1.30264611157078
ASL	-0.501362825865593	0.178413852335321	-0.375305887174321
ASMTL	-0.488036596576891	0.001233681059808	-1.41959943816241
ASNA1	-0.204021706843478	0.149719766150284	-0.1682609575039
ASNSD1	-0.373583478464265	1.73702345934932E-06	-2.15191342925906
ASPA	-0.11347659351266	0.717623625197419	-0.016352348435605
ASPG	0.865388637152301	0.164797227641129	0.677642657690902
ASPH	0.024793966079333	0.895421231619774	0.001189431318008
ASPM	-0.86905236053168	0.002860015408668	-2.21054906981275
ASPRV1	-0.440227925038299	0.022153933748211	-0.728378738028818
ASRGL1	-0.18802232473014	0.321540213785944	-0.092650765156922
ASS1	-0.95500033223783	0.000506360663559	-3.147241832804
ASTE1	-0.349875078052701	1.27033032528012E-05	-1.71301753874955
ASTN1	0.451263886142554	0.074705586597672	0.508415067324437
ASTN2	-0.723374074968197	2.28948640260253E-06	-4.08001925722628
ASXL1	-0.20950803452871	0.038172353297381	-0.297134993157491
ASXL2	0.61515657917912	0.011675614873167	1.18892557067173
ATAD1	-0.022378610904005	0.399177500408007	-0.008925349685039
ATAD2	-0.511645390481579	0.012774894556345	-0.968873546309698
ATAD2B	-0.078612235117137	0.338385020322572	-0.036994042940605
ATAD3A	-0.455568906083729	0.001012953600446	-1.36416029196229
ATAD3B	-0.523415613829446	0.007257345445798	-1.11970230314945
ATAD3C	0.207356760771734	0.356254766175138	0.092945452763634
ATAD5	-0.443297666694788	0.043702729881887	-0.602659380614
ATE1	0.076264359690517	0.610097333727143	0.016366398166492
ATF1	-0.094568991707007	0.304854285555559	-0.048788870568792
ATF2	-0.01447208387032	0.920274046359223	-0.000522193681368
ATF3	0.089104811803017	0.649521773869728	0.016698801802458
ATF4	-0.143994425922329	0.199175673273827	-0.100906067569035
ATF5	-0.583220744449875	0.162383447873039	-0.46042842331815
ATF6	-0.196735720869317	0.217837583491699	-0.130212918614908
ATF6B	-0.132570503371764	0.117825833087464	-0.123126111891382
ATF7	0.035621960099018	0.775067973736032	0.003941933515472
ATF7IP	0.24403427577164	0.029854337250066	0.372150456272778
ATF7IP2	-0.916341281610242	4.03614673287448E-05	-4.02643387968714
ATG10	-0.637007489515525	8.76765842126342E-07	-3.85842849777143
ATG12	-0.44488263457065	1.88015951296847E-06	-2.54731134849306
ATG16L1	-0.031414196869886	0.670324931300886	-0.005457105512248
ATG16L2	-0.167333440615333	0.13352411055995	-0.146323105066182
ATG2A	-0.501640855028459	2.72583884871933E-05	-2.2897395940785
ATG2B	0.130587945341082	0.418715600030268	0.049372802465606
ATG3	-0.14265285789631	0.089337117309159	-0.149638292351527
ATG4A	-0.103061316099665	0.600150920599599	-0.022852767110873
ATG4B	-0.341000369219291	0.000443637788626	-1.14336450862947
ATG4C	-0.363454406826747	0.000477216994565	-1.20713534199978
ATG4D	0.032963655518153	0.889962405785452	0.00166889511443
ATG5	-0.12449914144269	0.080715259324758	-0.136083083579409
ATG7	-0.125420951108664	0.238768587539521	-0.078014692401982
ATG9A	-0.43928961305257	4.54177741249653E-06	-2.34702519068894
ATHL1	0.623523075951666	0.052248025259858	0.79931301113043
ATIC	-0.239768626839596	0.036690121914064	-0.344176078041297
ATL1	0.793485760082289	3.50541400258801E-06	4.3286716693824
ATL2	-0.708834843280338	2.73340227642647E-11	-7.48763258240372
ATL3	-0.057478281512629	0.577409084734677	-0.013709512059061
ATM	0.091236950316965	0.667795476201561	0.015998994767318
ATMIN	0.175092459675921	0.059320261694592	0.214802894049611
ATN1	0.458197316006209	0.000141931922202	1.76310657748321
ATOH7	-0.678544651728006	0.018126960521796	-1.181804263822
ATOH8	0.662242433984248	0.087877070836104	0.699410411549322
ATOX1	-0.889959331953709	9.28942355548079E-06	-4.47828535692037
ATP10D	0.555310799323017	0.004563550148753	1.2998144179202
ATP11A	0.164557482602738	0.261716135952243	0.095800347428559
ATP11B	0.089862388423272	0.539899149336366	0.024055025232889
ATP11C	-0.188042229556565	0.147499200961296	-0.156302644126915
ATP13A1	0.080987537240829	0.433825998605462	0.02937291836509
ATP13A2	0.392792213787818	0.025358470322892	0.626848039169437
ATP13A3	-0.084730892181114	0.685950140927035	-0.013871078323896
ATP1A1	0.326763587692824	0.12455163476903	0.295606865167018
ATP1B1	0.062890819902463	0.65729410726297	0.011461239447064
ATP1B3	0.716936121707336	0.000958197577801	2.16410389625748
ATP2A1	-0.420037045008963	0.087117485736482	-0.445195023978427
ATP2A2	-0.211188717835079	0.031952311317748	-0.315832246230649
ATP2B1	-0.061381706513359	0.725539256238933	-0.008552870792241
ATP2B2	-0.988335447904848	0.000477216994565	-3.28254280731789
ATP2B4	0.606081212668403	0.000192020949689	2.2525925795315
ATP2C1	0.130280634741591	0.163643418358195	0.102413796798726
ATP5A1	-0.094807002945213	0.376404956686377	-0.040230846018483
ATP5B	-0.07861606669051	0.651991962017704	-0.014603544320105
ATP5C1	-0.237937090719102	0.025358470322892	-0.379718318050773
ATP5D	-0.513704349802591	0.003421245900363	-1.26670025603408
ATP5E	-0.442299507505687	0.002006726966157	-1.19310810227951
ATP5EP2	-0.279306641057103	0.180908332790225	-0.207396752298659
ATP5F1	-0.373630949737011	0.000388808170974	-1.27418040761497
ATP5G1	-0.896426593282989	1.63945212064874E-07	-6.0825244948325
ATP5G2	-0.484449378948057	4.8569598042776E-05	-2.08973803447335
ATP5G3	-0.440172714649519	0.005973752514606	-0.978835295090488
ATP5H	-0.702693401923606	1.13869875801332E-06	-4.17652228697121
ATP5I	-0.577066777480044	0.001393993510134	-1.6479522452426
ATP5J	-0.560168369511225	0.000261349980446	-2.00695864621473
ATP5J2	-0.553284629471618	0.001431631112811	-1.57363492044874
ATP5L	-0.344045201719867	0.004293359401745	-0.81442474926616
ATP5L2	-0.390065631417249	0.162383447873039	-0.307940527447199
ATP5O	-0.391785687783347	0.00183160174153	-1.07238362051954
ATP5S	-0.513591724629304	9.3065626064708E-07	-3.09757990334768
ATP5SL	-0.235065282618637	0.019512252915246	-0.401889370305582
ATP6AP1	-0.301661407266275	0.012085229037309	-0.578509690017932
ATP6AP1L	-0.640483382774568	0.001854985733675	-1.7495824698219
ATP6AP2	0.100989737168203	0.458492403632777	0.03420197770285
ATP6V0A1	-0.324070816310989	0.023597128733313	-0.527308859681911
ATP6V0A2	-0.125864201419818	0.179642692943355	-0.093843145725402
ATP6V0B	-0.244098339470234	0.111446722860241	-0.232609289114878
ATP6V0C	-0.246387771155077	0.074032549415808	-0.278560419787764
ATP6V0D1	0.1456905876132	0.301555412322081	0.075851309110374
ATP6V0E1	-0.343896428951914	0.021242250241839	-0.575269767287813
ATP6V0E2	-0.758932016668455	0.001686715715097	-2.10448668960145
ATP6V1A	-0.115744076438293	0.132503436938265	-0.101597008614474
ATP6V1B2	0.040514479416216	0.79976177606307	0.003931499009194
ATP6V1C1	-0.191144288352243	0.160051388135653	-0.152101262067995
ATP6V1C2	-0.297060282355367	0.011169133736627	-0.579855881122739
ATP6V1D	-0.090137720462072	0.199175673273827	-0.063165243051635
ATP6V1E1	-0.027889001860602	0.587480302461608	-0.006442546012974
ATP6V1E2	-0.02834825282822	0.574780413595508	-0.006817699226901
ATP6V1F	0.012809967602848	0.813138372841951	0.001150790403683
ATP6V1G1	-0.367807779269797	0.001710235112577	-1.01770359471556
ATP6V1G2	-0.192600353782236	0.456451881084828	-0.065600643270908
ATP6V1H	0.112448904913587	0.327157081367015	0.054565119857716
ATP7A	0.3754582482127	0.003045526502455	0.944779713543671
ATP7B	-0.840003664671144	0.000443637788626	-2.8165083208049
ATP8A1	0.326505789842245	0.340395753580695	0.152809890102847
ATP8B1	0.210600828394467	0.076030406176499	0.235664999367319
ATP8B2	0.776463476376881	0.007338079597198	1.65729729552687
ATP8B3	0.598059018202567	0.030735672026569	0.904478914064999
ATP8B4	0.473785814300844	0.004975167181315	1.0912198493003
ATP8B5P	-0.439672392626782	0.002860015408668	-1.1183646034272
ATP9A	0.22518675794294	0.399177500408007	0.089812123178799
ATP9B	0.018975781388907	0.818433419403933	0.001651208836922
ATPAF1	-0.520919054164369	3.92338160186551E-06	-2.81626523216584
ATPAF2	-0.484781123595546	0.0005689276943	-1.57308707723428
ATPBD4	-0.579199678148016	6.47466880766652E-05	-2.42614144207333
ATPIF1	-0.747471879878307	1.13568219330519E-05	-3.69605648295587
ATR	0.043966833699035	0.889962405785452	0.002225967745502
ATRIP	-0.580935504245493	1.91645875480777E-06	-3.32149904935642
ATRN	-0.253642280682297	0.162383447873039	-0.200239988876813
ATRNL1	0.954449994916351	0.055283722633242	1.20012802029881
ATRX	0.262773555581757	0.017548376517128	0.461368100975142
ATXN10	-0.071336109845307	0.602778767364979	-0.01568267690799
ATXN1	-0.478486399830708	0.000186331960285	-1.78461677689662
ATXN1L	0.164840578975609	0.125491405023326	0.148584993126684
ATXN2	-0.285408422261447	0.000174594602632	-1.0725560563062
ATXN2L	-0.155901507939067	0.135631377820852	-0.135266357285734
ATXN3	0.000792921906024	0.612612264213499	0.000168745130747
ATXN7	-0.187423722259192	0.029854337250066	-0.285819783038882
ATXN7L1	-0.365497583350831	0.020792964284395	-0.614797488020094
ATXN7L2	-0.477059182510348	0.000891088565694	-1.4550682559173
ATXN7L3	-0.209183196954686	0.042473216059409	-0.286975259428097
ATXN7L3B	-0.299345536887091	0.00126665298724	-0.867306500801189
AUH	-0.511403796165951	0.000650287328145	-1.62979005206662
AUP1	-0.676752776442352	7.33345843255799E-10	-6.18192760808559
AURKA	-0.949472415310998	3.63101286526625E-06	-5.1651035556455
AURKAIP1	-0.737740757086868	9.81459164548947E-06	-3.69469996917886
AURKAPS1	-0.626412348984655	0.000483933063405	-2.07669143068078
AURKB	-0.785170087057163	0.003783656669411	-1.90175126452558
AURKC	-0.231754409407001	0.501822213891512	-0.069398885224904
AUTS2	0.085136757800443	0.605159981036009	0.018570863900815
AVEN	-0.45249105331664	0.002354383094032	-1.18920208542394
AVIL	-0.677426012105525	0.026412775651475	-1.06910421954432
AVL9	-0.201258381915295	0.03135231422278	-0.302638346511281
AVPI1	-0.630381772930795	0.002088101311303	-1.68957975965163
AVPR1A	-0.839900586800313	0.216428660845893	-0.558269512822618
AVPR2	0.543762547684355	0.090120590824278	0.568327548081398
AXIN1	0.136450374658335	0.909984966339858	0.005589796370654
AXIN2	0.047439908945184	0.424920796681278	0.01763303524941
AZI1	-0.760188928477779	2.90974675545007E-07	-4.96870491751654
AZI2	-0.327210391216682	2.33026932724693E-05	-1.51583285624858
AZIN1	-0.046126008236746	0.725539256238933	-0.006427155760567
AZU1	0.17033307694494	0.717623625197419	0.024545553740134
B2M	0.271411371924501	0.082764105674435	0.293709980212955
B3GALNT2	-0.000371056334102	0.879138385327163	-2.07579143968204E-05
B3GALT6	-0.304545283281994	0.04326296003771	-0.415364368974295
B3GALTL	-0.177277530445948	0.261716135952243	-0.10320557132609
B3GAT2	0.088303178362464	0.420768649783268	0.033198164970003
B3GAT3	-0.578894163243528	8.19581469918741E-05	-2.36559766411843
B3GNT1	-0.874417795531546	2.43284531955395E-12	-10.1553881587915
B3GNT2	0.46856557310975	0.000102533565875	1.86917083016549
B3GNT5	0.451537131799443	0.093136787733891	0.465480031687312
B3GNTL1	-0.447144715595315	0.017925405054444	-0.780952117084047
B4GALNT1	0.685468531308939	0.274949919312016	0.384374013597307
B4GALT1	0.000725007509028	1	0
B4GALT2	-0.23542672958276	0.024074730242515	-0.381023699671226
B4GALT3	-0.367838340060024	0.002061059131485	-0.987980509760075
B4GALT4	-0.042550007582827	0.098653141078565	-0.042800588084462
B4GALT5	0.676586059918418	1.26122520478104E-06	3.99132146349114
B4GALT6	0.132070127539424	0.600150920599599	0.02928516713335
B4GALT7	-0.537109850254058	2.45752919460229E-05	-2.47580856061369
B9D1	-0.578156048963957	0.003421245900363	-1.42562626836181
B9D2	0.445986580275896	0.016275565300043	0.797630906791538
BAALC	0.89503594603049	0.008265335319712	1.86412673900593
BACE1	-0.205072581426515	0.03595817366036	-0.296166309037994
BACH1	0.036615972033238	0.938876990028235	0.001002959239061
BACH2	0.956316052029845	0.002262104127126	2.52992207361815
BAD	-0.359329185692732	0.007170942232174	-0.770554049239932
BAG1	-0.257609187218746	0.078714943418121	-0.284385810636681
BAG2	-0.774346129678865	0.004975167181315	-1.78346805967876
BAG3	0.377495707854905	0.012356419825672	0.720302332634288
BAG4	0.352615121564455	0.099437044497692	0.353479660648704
BAG5	0.027358418980717	0.97280349802336	0.000327613686479
BAGE2	-0.986586522616625	0.035235043608498	-1.43353506618492
BAHCC1	0.641967725522914	0.012356419825672	1.22494333193271
BAHD1	-0.145055076646131	0.132503436938265	-0.127325408997903
BAIAP2	-0.476326522878326	0.009710923598881	-0.958721189725638
BAIAP2L1	-0.047168357727719	0.615045619646128	-0.009956894581641
BAIAP2L2	0.240730146813594	0.482144773729949	0.076268735717729
BAIAP3	-0.78929998809366	0.00126665298724	-2.286872281026
BAK1	0.24255979141184	0.281692877493968	0.133462251138772
BAMBI	0.728267788843845	0.414378256709933	0.278637470674617
BANF1	-0.443215153717456	0.000195087776511	-1.64422625468427
BANP	-0.226584904303417	0.016813240979349	-0.4020405992037
BAP1	-0.843924185074891	7.51581990678629E-10	-7.6999842107388
BARD1	0.247192630287619	0.382445905984302	0.103185615647128
BARX1	-0.333212849785135	0.58507892015052	-0.077567136115701
BAT1	-0.365373683181274	6.69275246384923E-05	-1.52521416293806
BAT2	-0.153924561058852	0.125491405023326	-0.138745447201696
BAT2L1	0.123248366701213	0.308367180155433	0.062971516079829
BAT2L2	-0.149922295980529	0.131535411463747	-0.132075142924253
BAT3	-0.423396045499118	1.41655592396827E-05	-2.0529484665402
BAT4	-0.865563705110213	1.31933929275307E-09	-7.68589713064303
BAT5	-0.557105921243085	3.24109737114633E-06	-3.05812594654726
BATF	0.940463781153243	0.002354383094032	2.47165437109868
BATF2	-0.014813434026108	0.920274046359223	-0.000534510559579
BAX	-0.029936948556613	0.920274046359223	-0.001080209699984
BAZ1A	0.337869882771474	0.0017584584331	0.930786892123748
BAZ1B	-0.004615574605489	0.595319427397786	-0.001039657924359
BAZ2A	0.008485061312791	0.952288429431184	0.000180150515085
BAZ2B	0.446717681490675	0.000830355044786	1.37621931979625
BBC3	0.135933810979674	0.535050208727351	0.036920365557593
BBOX1	-0.264930503576468	0.525292451580688	-0.074074261463719
BBS10	-0.236916212846373	0.030426382914919	-0.359342588470666
BBS1	0.089796366626653	0.97530707216952	0.000975065215815
BBS12	0.492977900940943	0.005973752514606	1.09626097456958
BBS2	0.02606531681041	0.947038233898737	0.000615988267797
BBS4	-0.140103562682754	0.323439390584394	-0.068679759755648
BBS5	0.64434314757619	0.021242250241839	1.07785688176332
BBS7	-0.025742838769888	0.736611592394268	-0.003417656621153
BBS9	-0.381130776960204	0.002230645678631	-1.01059470888863
BBX	0.230065327701953	0.06421623445489	0.274319581637021
BCAM	0.094144752990352	0.720276909921771	0.013415675058465
BCAN	0.657263399857608	0.234191326308901	0.414358035307602
BCAP29	-0.168717752355262	0.156491380623146	-0.135903765489246
BCAP31	-0.442324000053033	0.006499716655652	-0.967409286600936
BCAR1	0.611242822995269	2.62157730361047E-06	3.41161351089423
BCAR3	0.152356963369142	0.111446722860241	0.14518593210389
BCAS1	0.439448101149476	0.376404956686377	0.186477457795768
BCAS2	-0.375970012141893	1.52552689078821E-05	-1.81088969091818
BCAS3	-0.699349632924223	1.48518991532926E-06	-4.07596212475102
BCAS4	0.840170702285891	1.13568219330519E-05	4.15442835318289
BCAT2	-0.561585483427129	0.010530285254291	-1.11056891227375
BCCIP	-0.485749162207932	3.24109737114633E-06	-2.66642672392904
BCDIN3D	-0.292430345529201	0.001134132170211	-0.861305720801271
BCKDHA	-0.319825815722723	0.070850438501371	-0.367690134150031
BCKDHB	-0.854887156091611	3.29519180741073E-05	-3.83170622232785
BCKDK	-0.14391863034991	0.283439917378092	-0.078801061111138
BCL10	0.140010615461869	0.145290795674094	0.117295558927962
BCL2L10	-0.10013583218957	0.789056892891779	-0.010303144201388
BCL2L1	0.141682638129614	0.537377594642103	0.038214704197749
BCL2L11	0.177929752961085	0.258469054084375	0.104550000927439
BCL2L12	-0.61561907142226	3.70527871788058E-05	-2.72791837394496
BCL2L13	-0.078035404797433	0.358301269177217	-0.034784410717677
BCL2L14	-0.015258814063046	0.947038233898737	-0.000360603729151
BCL2L15	0.934341480894759	0.017548376517128	1.6404822538111
BCL2L2	0.208108444262814	0.193953587790252	0.148236099009272
BCL3	0.346120329068848	0.016116626605994	0.620498863144436
BCL6	-0.391338450692416	0.002932339233182	-0.991176466583492
BCL7A	0.088086382707297	0.730999362194723	0.011987059391387
BCL7B	-0.205843882567036	0.058786803489927	-0.253336214804722
BCL7C	-0.277307840843172	0.024074730242515	-0.448805705508309
BCL9	-0.158538963922292	0.388743408835412	-0.065054396717486
BCL9L	0.608406071603252	6.37045580048551E-05	2.55276813905443
BCLAF1	-0.04018313478814	0.366417573070908	-0.017520799353675
BCMO1	-0.13309711528066	0.823407315274566	-0.011231437204901
BCOR	-0.121611635631456	0.263381422023745	-0.07046358906014
BCORL1	-0.062214428036651	0.750723404898743	-0.007746943326369
BCR	0.15271752089132	0.180908332790225	0.11339908615165
BCS1L	-0.550607419558938	3.92338160186551E-06	-2.97677061316919
BDH2	-0.335026288583015	0.050859959825184	-0.43339804325825
BDNFOS	-0.182949746138553	0.268333468261836	-0.104523792247571
BDP1	-0.06710298386169	0.328771320083512	-0.03241785912501
BECN1	-0.072091733448288	0.753441854604126	-0.008863697218493
BEND3	0.066194358268558	0.580042439653524	0.01565762869536
BEND7	-0.451899514395758	0.000513648750495	-1.48644833064425
BEST1	0.797595413857619	0.000739499308129	2.49732087354771
BEST4	-0.987123036793106	0.00093093278071	-2.99205054949268
BET1	-0.204485842119554	0.024845132991465	-0.328150428895123
BET1L	-0.235603897093669	0.004346436579787	-0.556464987843288
BET3L	0.7418251314515	0.026412775651475	1.17073800537094
BEX1	0.98973844300472	0.078034856778024	1.09634451909572
BEX2	-0.22660070330375	0.237326331708951	-0.14154705237475
BEX5	-0.257138432500211	0.317811997608132	-0.128011151775666
BFAR	-0.119856026816512	0.126481684059355	-0.107627399327565
BFSP1	-0.618173995169443	0.001355980929917	-1.77276626047463
BFSP2	-0.156623013450285	0.701827899935048	-0.024083822287962
BHLHA15	0.488513244261691	0.321540213785944	0.240722084120049
BHLHB9	-0.287388090376453	0.096286092298952	-0.292111727038735
BHLHE40	0.466360202618324	0.02925051744675	0.715334266904546
BICD2	0.165571757251511	0.082086894574442	0.179765590489691
BID	-0.198471821763678	0.120651229265837	-0.182290066588201
BIN1	-0.224820748354891	0.101019556651333	-0.223830309951247
BIN2	0.868924927832093	0.000128863408149	3.3800053450581
BIN3	-0.182573815971086	0.183443416534134	-0.134465226526367
BIRC2	-0.128647928932487	0.051799201370694	-0.165399675101039
BIRC3	0.908642793252986	0.002006726966157	2.45107457799755
BIRC5	-0.896326152015458	0.001806542161148	-2.45875878548405
BIRC6	0.01146826906357	0.82084165499333	0.000983296415747
BIVM	-0.302005883822025	0.00657708117996	-0.658966811201799
BLCAP	-0.396135881264759	0.002680271343195	-1.01879067216786
BLK	0.794033985575656	0.047654898452805	1.04962753180548
BLM	-0.475485992475747	0.026686569306886	-0.748275755235264
BLMH	0.423457022169882	0.864693259492763	0.026736198319995
BLNK	-0.029049170539382	0.881958731511029	-0.001584682677609
BLOC1S1	-0.702501094501303	4.72072742324351E-06	-3.74151455962379
BLOC1S2	-0.047184015316307	0.362194741328357	-0.020810880796008
BLOC1S3	-0.183353377581397	0.140924309721016	-0.156036306629425
BLVRA	0.576487428025757	0.048569017067436	0.757297340206143
BLVRB	-0.70706466205004	0.000227316698101	-2.57609723097507
BLZF1	-0.076790584047162	0.484653521259421	-0.024155908631738
BMF	0.303126251102589	0.255104578414964	0.179839271799581
BMI1	-0.391339043905468	0.000457094240561	-1.30707015677163
BMP1	0.305297398141836	0.066555755288077	0.359278369451344
BMP2	0.161284533699124	0.580042439653524	0.038150280613336
BMP2K	0.730434089140082	4.00835049251985E-08	5.4030460189397
BMP4	-0.298768957173538	0.532651046807396	-0.081730403892423
BMP6	0.809026174073183	0.000535729079688	2.64636893322304
BMP8B	0.683891626906253	0.107045321656228	0.663670530264481
BMPR1A	-0.056858614040195	0.680871432105726	-0.009491686338067
BMPR2	0.59768154781643	2.11539268321074E-06	3.39160909164734
BMS1	-0.005915584048042	0.424920796681278	-0.002198775342518
BMS1P4	0.088149882709295	0.97280349802336	0.001055583952326
BMS1P5	-0.17837003960389	0.263381422023745	-0.103350251857301
BNIP1	-0.157779441598258	0.458492403632777	-0.053434825110237
BNIP2	0.008301298492662	0.783397521267535	0.000880085460851
BNIP3L	0.156346062544305	0.175989396135174	0.1179652146869
BOD1	-0.361767279860158	0.00058582499394	-1.16931581588576
BOD1L	0.340303433667791	0.010178127974516	0.677997452198027
BOK	-0.490260818659984	0.045003494835553	-0.660260600379879
BOLA1	-0.852851501792652	3.66236886882792E-08	-6.34200667458675
BOLA2	-0.462569939731484	0.019709247996745	-0.788834370270453
BOLA3	-0.538722282013953	0.000166437261	-2.03569652139713
[truncated: 14,283 more rows]
