# Supplementary material for: A pipeline to create predictive functional networks: application to the tumor progression of hepatocellular carcinoma
Source: BMC Bioinformatics. 2020 Jan 14;21:18. doi: 10.1186/s12859-019-3316-1 (PMC6958715; doi:10.1186/s12859-019-3316-1)
Supplement: Supplementary file 3 — Additional file 3 Additional information to generate differentially expressed genes from ICGC database. This archive contains a SH script to filter dataset and a R script for data clustering and differential analysis [file 12859_2019_3316_MOESM3_ESM.zip]

Archive with 7 entries (4 files):
- Additional file 3/
- Additional file 3/diffexp_and_clustering.R
- __MACOSX/
- __MACOSX/Additional file 3/
- __MACOSX/Additional file 3/._diffexp_and_clustering.R
- Additional file 3/dataset_filtering.sh
- __MACOSX/Additional file 3/._dataset_filtering.sh
